# Supplementary material for: Deregulation of the ubiquitin-proteasome system is the predominant molecular pathology in OPMD animal models and patients
Source: Skelet Muscle. 2011 Apr 4;1:15. doi: 10.1186/2044-5040-1-15 (PMC3156638; doi:10.1186/2044-5040-1-15)
Supplement: Additional file 2 — A list of deregulated UPS genes in mouse and human datasets. This additional file contains t-statistics (fold change and P-value) for genes within the ubiquitin-proteasome pathway, in human and mouse datasets. The t-statistics represent the association of the gene expression profiles to OPMD. [file 2044-5040-1-15-S2.XLSX]

## Sheet: Human
Ubiquitin				Symptomatic
	Genes	EntrezID	ID	logFC	P.Value
	UBB	7314	6590463	0.429387	0.0475867
	UBB	7314	4860286	0.0874486	0.560728
	UBC	7316	6020195	0.0551075	0.390572
	UBC	7316	1430239	0.0722932	0.432632
	UBC	7316	3060300	0.0584801	0.449935
	UBD	10537	6420605	-0.0503002	0.482326
E1 Activating Enz.				Symptomatic
	Genes	EntrezID	ID	logFC	P.Value
	SAE1	10055	7160753	-0.145453	0.176862
	UBA1	7317	2850612	0.0612921	0.391518
	UBA1	7317	150288	0.288495	0.229521
	UBA2	10054	4290632	0.136593	0.230885
	UBA3	9039	1510327	0.316633	0.0486501
	UBA3	9039	2760553	0.0167645	0.802438
	UBA6	55236	2070019	-0.0970953	0.331293
	UBA7	7318	2850202	-0.28462	0.0781855
E2 Conjugating Enzymes				Symptomatic
	Genes	EntrezID	ID	logFC	P.Value
	BIRC6	57448	20601	-0.343523	0.0166669
	CDC34	997	1710278	0.335048	0.126093
	FLJ25076	134111	4760372	0.103284	0.0889292
	FLJ25076	134111	2970138	-0.102372	0.281232
	HIP2	3093	6960091	-0.100989	0.132384
	HIP2	3093	1300482	0.0957593	0.394794
	UBE2A	7319	6960440	-0.205261	0.0785097
	UBE2A	7319	3870221	-0.0338622	0.678333
	UBE2B	7320	6960619	-0.225601	0.17249
	UBE2C	11065	5310471	0.0687081	0.25716
	UBE2C	11065	4260368	0.0999373	0.405823
	UBE2C	11065	7380762	-0.06135	0.452096
	UBE2C	11065	6900368	-0.0291405	0.700447
	UBE2D1	7321	3840392	0.114517	0.0438621
	UBE2D2	7322	4760047	-0.0470924	0.53661
	UBE2D2	7322	6900746	0.0233999	0.755188
	UBE2D2	7322	5260593	-0.0335576	0.756175
	UBE2D3	7323	4760767	0.310711	0.00893016
	UBE2D3	7323	6370040	-0.0582468	0.322676
	UBE2D3	7323	770609	0.0392461	0.516715
	UBE2D3	100037280	3460148	0.00271298	0.981071
	UBE2D4	51619	5260632	0.24626	0.258268
	UBE2E1	7324	4050070	0.154763	0.0884962
	UBE2E1	7324	2060465	-0.273486	0.111084
	UBE2E2	7325	5270021	-0.0363366	0.753079
	UBE2E3	10477	4610544	0.187251	0.0413348
	UBE2E3	10477	2940014	0.0529178	0.426389
	UBE2E3	10477	5340048	0.149104	0.609164
	UBE2E3	10477	1780433	-0.0603812	0.61224
	UBE2E3	10477	2640360	0.0921843	0.73079
	UBE2E3	10477	4860647	0.0272175	0.742202
	UBE2E3	10477	6350296	0.00220426	0.963867
	UBE2F	140739	20491	-0.395784	0.0513145
	UBE2G1	7326	150630	-0.424628	0.0040261
	UBE2G1	7326	3180181	0.117431	0.361107
	UBE2G2	7327	2750750	0.0392564	0.836462
	UBE2G2	7327	6220168	-0.0045581	0.935954
	UBE2H	7328	6020736	0.264725	0.123793
	UBE2H	7328	4900746	0.126886	0.226887
	UBE2I	7329	3190445	0.108421	0.177096
	UBE2I	7329	2370068	0.0746668	0.273622
	UBE2I	7329	2030730	0.0572248	0.4013
	UBE2I	7329	2570546	-0.0149849	0.747335
	UBE2J1	51465	5080020	-0.0609189	0.744316
	UBE2J2	118424	2630291	0.115642	0.105932
	UBE2J2	118424	1410392	0.0469666	0.567206
	UBE2J2	118424	2480114	0.0593801	0.742934
	UBE2J2	118424	2570066	0.0169253	0.797283
	UBE2L3	7332	1230242	0.102389	0.510373
	UBE2L3	7332	7560661	-0.00835449	0.901175
	UBE2L6	9246	7000368	0.14797	0.0718385
	UBE2L6	9246	1570494	0.0493243	0.343058
	UBE2L6	9246	2070170	0.104378	0.462574
	UBE2M	9040	6180619	-0.163946	0.188821
	UBE2N	7334	270156	-0.465574	0.0189363
	UBE2NL	389898	2030195	-0.0148838	0.796183
	UBE2O	63893	4880376	0.215495	0.263595
	UBE2Q1	55585	6330754	-0.273882	0.00938673
	UBE2Q2	92912	830369	-0.00821436	0.971378
	UBE2R2	54926	5270291	0.0714011	0.352513
	UBE2S	27338	6620634	-0.0535224	0.285764
	UBE2U	148581	2690537	0.00493521	0.927791
	UBE2W	55284	3360546	0.286417	0.0619449
	UBE2W	55284	3840369	0.0575483	0.369349
	UBE2Z	65264	6020022	0.15521	0.0358161
	UBE2Z	65264	4860458	0.116786	0.544737
	UBE2Z	65264	650372	0.0550917	0.649147
	UBE2Z	65264	4780592	0.023782	0.752561
E3 Ligases				Symptomatic
	Genes	EntrezID	ID	logFC	P.Value
	ABTB1	80325	2970044	-0.414501	0.0425041
	ABTB1	80325	6620609	0.321437	0.212409
	ABTB2	25841	940148	0.171233	0.304324
	AMFR	267	1400672	-0.240633	0.561202
	AMFR	267	4610594	0.50642	0.0394656
	ANAPC11	51529	10220	-0.320206	0.0213565
	ANAPC11	51529	4230544	0.0125847	0.785552
	ANAPC11	51529	4540162	0.101028	0.13614
	ANAPC11	51529	4760288	0.197075	0.149762
	ANAPC11	51529	6590537	0.106132	0.0749276
	ANKFY1	51479	450300	0.00736694	0.9395
	ANKFY1	51479	6220152	0.151757	0.216752
	ANKFY1	51479	6980639	0.0472683	0.583159
	ANUBL1	93550	3840653	0.0258133	0.737439
	ARIH1	25820	6560433	0.0370852	0.813307
	ARIH2	10425	1010682	-0.617597	0.000150081
	ARMC5	79798	2060154	0.251392	0.00549352
	ASB10	136371	4570017	-0.394038	0.151002
	ASB11	140456	1450474	0.32203	0.0838764
	ASB11	140456	4640152	0.0634748	0.264429
	ASB11	140456	6510369	-0.120885	0.200703
	ASB13	79754	5050575	0.118617	0.153361
	ASB14	142686	2850047	-0.0159038	0.828992
	ASB15	142685	2030747	-0.306018	0.132512
	ASB16	92591	2320152	0.0546371	0.81305
	ASB17	127247	270189	-0.0568425	0.320398
	ASB17	127247	1580523	-0.017216	0.797824
	ASB2	51676	3440674	-0.150853	0.577829
	ASB3	51130	60309	-0.141933	0.286349
	ASB3	51130	2690068	-0.180712	0.0142432
	ASB3	51130	5720458	0.124314	0.222992
	ASB4	51666	1170382	0.214914	0.211942
	ASB4	51666	2320014	0.109458	0.333169
	ASB4	51666	3130014	0.0154536	0.819941
	ASB5	140458	1440445	0.0244509	0.940564
	ASB5	140458	5270554	-0.248734	0.351113
	ASB6	140459	870164	0.0734067	0.247551
	ASB6	140459	1780450	0.0164213	0.868177
	ASB6	140459	7000333	0.106556	0.250573
	ASB7	140460	1470528	-0.0256313	0.694829
	ASB7	140460	2190156	0.105067	0.157791
	ASB7	140460	2190528	0.0242423	0.660816
	ASB8	140461	870451	-0.113098	0.407633
	ASB8	140461	2490441	0.233721	0.124889
	ASB9	140462	130110	-0.0311016	0.705199
	ASB9	140462	4480091	-0.128677	0.178787
	ATRX	546	2340600	0.00167193	0.985287
	ATRX	546	3420156	0.0253903	0.599676
	ATRX	546	7550187	0.0551338	0.437417
	BACH1	571	1010170	0.0612507	0.388402
	BACH1	571	2690743	0.0359208	0.512419
	BACH1	571	5420524	-0.0226562	0.762384
	BACH2	60468	3060603	-0.00659756	0.905804
	BACH2	60468	4560561	0.0856685	0.310246
	BACH2	60468	7650440	-0.137978	0.25653
	BARD1	580	5080561	0.140637	0.47095
	BCL6	604	5310451	0.165822	0.247392
	BCL6	604	6280458	-0.231846	0.0907695
	BCL6B	255877	1260093	0.304896	0.00947399
	BFAR	51283	610022	0.626088	0.0122815
	BIRC2	329	4920707	0.340881	0.201045
	BIRC2	329	7150600	-0.169067	0.504524
	BIRC3	330	3060255	0.146399	0.38323
	BIRC3	330	5080021	-0.331102	0.075729
	BIRC3	330	7210154	0.00750404	0.882021
	BIRC7	79444	2690441	0.105614	0.0817146
	BIRC7	79444	3450347	-0.0706065	0.194713
	BIRC8	112401	4920563	-0.0416542	0.546563
	BMI1	648	1090292	-0.0367429	0.715054
	BRAP	8315	6760315	-0.00178874	0.975368
	BRCA1	672	540411	-0.0843182	0.223823
	BRCA1	672	2810465	-0.0719304	0.251015
	BRCA1	672	3120672	-0.0935807	0.318301
	BRCA1	672	5820703	0.0800847	0.385562
	BTBD1	53339	4230528	0.473834	0.0171877
	BTBD1	53339	4480008	0.331911	0.522382
	BTBD10	84280	4250544	0.0651905	0.544642
	BTBD11	121551	3610608	0.0324049	0.634047
	BTBD11	121551	4040484	0.0247103	0.733395
	BTBD11	121551	6110685	0.0115571	0.80053
	BTBD11	121551	6510608	-0.00183896	0.988196
	BTBD12	84464	2120341	-0.235381	0.250231
	BTBD14A	138151	630706	-0.0670029	0.658812
	BTBD14B	112939	5420192	0.0126872	0.902551
	BTBD3	22903	10608	-0.0139745	0.937531
	BTBD3	22903	4900687	0.052749	0.34439
	BTBD3	22903	6020653	-0.0427469	0.759144
	BTBD6	90135	6900307	0.552251	4.84e-05
	BTBD7	55727	1780403	0.262566	0.0579206
	BTBD7	55727	3180017	0.126623	0.0202992
	BTBD7	55727	3440259	-0.0909919	0.510695
	BTBD8	284697	2000347	0.013844	0.804312
	BTBD8	284697	3190136	0.0494978	0.430634
	BTBD9	114781	5560273	0.204949	0.20239
	BTRC	8945	1090477	-0.0591877	0.633819
	BTRC	8945	1440497	0.0774215	0.0837792
	C8ORFK36	340359	3170546	0.0298731	0.579955
	C8ORFK36	340359	7380373	0.110868	0.513717
	CBL	867	4120037	0.092582	0.262269
	CBL	867	6960209	0.144406	0.0297233
	CBLB	868	5270132	-0.227916	0.0418309
	CBLC	23624	3870471	0.0546758	0.382733
	CBLL1	79872	3290019	0.522694	0.00260943
	CBLL1	79872	4070608	-0.115192	0.372937
	CCIN	881	2480167	-0.0476934	0.478894
	CCNB1IP1	57820	510114	-0.459964	0.012805
	CCNB1IP1	57820	650364	-0.01535	0.704749
	CCNB1IP1	57820	3130095	-0.0374554	0.501928
	CCNB1IP1	57820	6450397	-0.406305	0.0129029
	CCNF	899	3130541	0.220933	0.175693
	CGRRF1	10668	1940561	-0.0747295	0.281921
	CHFR	55743	830168	-0.0828339	0.626115
	CISH	1154	4920064	0.7392	0.056703
	CNOT4	4850	1440356	-0.0357288	0.840448
	CNOT4	4850	1940246	0.0794746	0.363237
	CNOT4	4850	6580458	-0.00253962	0.969983
	CPSF1	29894	3130349	-0.694562	0.0111177
	DCST1	149095	4640259	0.024034	0.698418
	DDB1	1642	2370100	-0.192719	0.141849
	DDB1	1642	3290463	0.546388	0.00197904
	DDB1	1642	4010551	-0.0712576	0.362196
	DDB1	1642	4180139	0.677531	0.0014861
	DPF1	8193	6020554	-0.0339396	0.650816
	DTX1	1840	2370468	0.0024932	0.971883
	DTX2	113878	650358	0.0203355	0.660826
	DTX2	113878	6350600	-0.050182	0.862131
	DTX2	113878	6380215	0.163075	0.0610628
	DTX3	196403	6250092	-0.0357881	0.779826
	DTX3L	151636	770088	-0.137126	0.0332506
	DTX4	23220	7150347	0.0327831	0.622628
	DZIP3	9666	110274	-0.12087	0.659122
	ENC1	8507	7150563	-0.288224	0.32311
	FANCL	55120	1500020	-0.0938667	0.099759
	FANCL	55120	6760110	-0.288898	0.0421589
	FBXL10	84678	830273	-0.00401058	0.929653
	FBXL10	84678	1190246	-0.451641	0.00596197
	FBXL10	84678	1780528	0.108397	0.325987
	FBXL12	54850	60768	-0.0270342	0.808598
	FBXL13	222235	2120356	-0.0518723	0.490662
	FBXL14	144699	2640608	-0.00540564	0.916217
	FBXL15	79176	7160364	0.0654701	0.568108
	FBXL16	146330	6840390	-0.0286313	0.503718
	FBXL18	80028	6580743	-0.0433913	0.489311
	FBXL2	25827	3850187	-0.0136456	0.824227
	FBXL20	84961	4900240	-0.234453	0.0262693
	FBXL3	26224	1470497	-0.0996226	0.433702
	FBXL3	26224	2320768	0.00352257	0.955405
	FBXL4	26235	5960309	0.0203136	0.76541
	FBXL5	26234	110500	0.0724458	0.241534
	FBXL5	26234	450114	0.0838332	0.592019
	FBXL5	26234	6250497	0.044234	0.774015
	FBXL6	26233	1470092	-0.324824	1.69e-05
	FBXL6	26233	1580215	-0.0887204	0.336845
	FBXL7	23194	6980056	-0.0166396	0.821441
	FBXL8	55336	2760093	-0.0775482	0.316467
	FBXO10	26267	5820438	0.256273	0.000398639
	FBXO10	26267	6180632	0.256684	0.124502
	FBXO11	80204	290037	-0.061696	0.50519
	FBXO11	80204	2100427	0.171083	0.320266
	FBXO11	80204	2630196	0.0304755	0.691386
	FBXO11	80204	5080632	0.0564161	0.627071
	FBXO11	80204	7000468	-0.292375	0.0672294
	FBXO15	201456	770044	-0.0489399	0.540805
	FBXO16	157574	2690167	0.0852654	0.171728
	FBXO17	115290	1070019	0.00369642	0.943828
	FBXO17	115290	2140047	-0.00912271	0.898422
	FBXO17	115290	4260709	-0.0110195	0.849702
	FBXO17	115290	7100064	-0.00618097	0.91416
	FBXO18	84893	2370739	-0.0106129	0.899844
	FBXO18	84893	2470259	-0.0512328	0.730648
	FBXO2	93611	1850519	0.0279885	0.72825
	FBXO2	26232	4540215	0.0143943	0.874779
	FBXO21	23014	1260164	0.0766851	0.732912
	FBXO21	23014	2480128	-0.0253014	0.886307
	FBXO22	26263	2350520	0.0148788	0.899285
	FBXO22	26263	3840128	0.0544356	0.338588
	FBXO22	26263	4880685	0.274046	0.134579
	FBXO24	26261	4040315	0.142756	0.110262
	FBXO24	26261	5870612	-0.0503535	0.438801
	FBXO24	26261	6450241	-0.0840857	0.279599
	FBXO25	26260	5810594	0.0226961	0.713737
	FBXO25	26260	7560008	-0.11376	0.138106
	FBXO27	126433	3370039	0.0586222	0.193706
	FBXO28	23219	3990767	0.0992552	0.354099
	FBXO28	23219	6040292	-0.115219	0.298587
	FBXO3	26273	2750427	0.185833	0.243356
	FBXO3	26273	2760048	-0.143523	0.117587
	FBXO3	26273	5490707	0.192332	0.117852
	FBXO3	26273	7100594	-0.010461	0.93109
	FBXO30	84085	2510048	0.103522	0.576588
	FBXO30	84085	5290307	-0.18373	0.00483337
	FBXO31	79791	7380327	-0.0053683	0.965724
	FBXO32	114907	1430598	-0.154316	0.617185
	FBXO32	114907	1940154	-0.544371	0.095697
	FBXO32	114907	1990079	-0.588107	0.045366
	FBXO33	254170	5870202	-0.277806	0.0456627
	FBXO34	55030	2350754	0.105817	0.582456
	FBXO36	130888	650242	0.0180758	0.784244
	FBXO38	81545	2320224	0.203789	0.0852254
	FBXO38	81545	2710653	-0.0754765	0.177188
	FBXO38	81545	7570139	-0.153125	0.112526
	FBXO4	26272	770612	-0.00254779	0.971606
	FBXO4	26272	1570075	-0.057297	0.375472
	FBXO4	26272	4230070	-0.0120726	0.853106
	FBXO40	51725	2190039	0.0546744	0.774997
	FBXO41	150726	1580059	-0.047107	0.392438
	FBXO42	54455	240435	0.00543998	0.942381
	FBXO44	93611	1010427	-0.055295	0.396781
	FBXO44	93611	5560451	0.0677068	0.313764
	FBXO44	93611	6980440	0.0154549	0.747468
	FBXO46	23403	2360328	-0.0801897	0.46138
	FBXO46	23403	3610452	-0.176558	0.0512672
	FBXO5	26271	4010097	-0.075692	0.297783
	FBXO5	26271	5670255	0.020346	0.816548
	FBXO6	26270	3800398	0.0431597	0.812827
	FBXO7	25793	730121	0.236136	0.103878
	FBXO7	25793	4670327	0.207291	0.0223471
	FBXO7	25793	4780048	-0.0107253	0.920008
	FBXO8	26269	3420647	-0.199453	0.00106849
	FBXO9	26268	3610056	-0.0463789	0.519821
	FBXO9	26268	4050634	-0.150718	0.31224
	FBXO9	26268	6980577	0.020625	0.711388
	FBXO9	26268	7000437	-0.0106597	0.860333
	FBXW11	23291	510253	-0.0361363	0.802652
	FBXW11	23291	2070639	0.00248546	0.974893
	FBXW11	23291	2350687	-0.000595106	0.994815
	FBXW11	23291	3460711	0.0611197	0.677513
	FBXW2	26190	1660332	-0.224604	0.0416978
	FBXW4	6468	4390239	-0.172717	0.342842
	FBXW5	54461	290465	-0.0532633	0.375386
	FBXW5	54461	1340427	0.310372	0.198543
	FBXW5	54461	2900097	-0.0766792	0.230478
	FBXW7	55294	1850504	-0.217832	0.18428
	FBXW7	55294	3930184	0.0277618	0.774974
	FBXW7	55294	5560661	-0.170184	0.168794
	FBXW7	55294	6450309	0.390212	0.115644
	FBXW8	26259	1340437	-0.164966	0.753084
	FBXW8	26259	3930397	0.00820342	0.880243
	FBXW8	26259	3940224	-0.109646	0.234934
	FLJ30092	196515	430673	-0.0567044	0.68931
	FLJ30092	196515	4260048	0.087828	0.199122
	FLJ30092	196515	6060445	0.0299223	0.59652
	GAN	8139	6400673	0.0826296	0.143604
	GMCL1	64395	110095	0.118879	0.310771
	GMCL1	64395	3290717	-0.0309317	0.823946
	GTF2H2	2966	6760044	-0.105803	0.10638
	GZF1	64412	2850450	0.138406	0.0980287
	HACE1	57531	7050403	-0.00208764	0.978362
	HECTD1	25831	7320066	-0.0229434	0.817333
	HECTD2	143279	610176	-0.309624	0.00278503
	HECTD2	143279	4890142	0.0101765	0.910242
	HECTD2	143279	6250082	0.298186	0.00196985
	HECTD3	79654	150280	-0.29948	0.0446894
	HECW1	23072	4210010	-0.0221367	0.754772
	HECW2	57520	6290475	0.185658	0.323636
	HERC1	8925	1820274	0.0433715	0.776018
	HERC2	8924	6130674	0.0302105	0.67137
	HERC3	8916	4540273	0.0958611	0.502946
	HERC4	26091	520753	-0.28028	0.011551
	HERC4	26091	2630050	-0.0865596	0.150361
	HERC4	26091	3830040	-0.328609	0.00517372
	HERC5	51191	5720482	-0.448131	0.0249891
	HERC6	55008	6860482	-0.0679809	0.700586
	HIC1	3090	20477	0.0888362	0.312575
	HIC2	23119	5820672	-0.0883329	0.511313
	HLTF	6596	4250041	-0.0351687	0.743334
	HLTF	6596	4480520	-0.382105	0.00843497
	HUWE1	10075	6980332	0.00222169	0.986173
	IBTK	25998	6200647	-0.462797	0.0477267
	IPP	3652	2100519	0.120745	0.492419
	ITCH	83737	7560538	-0.416307	0.00253108
	IVNS1ABP	10625	4280228	0.101903	0.604537
	IVNS1ABP	10625	5560338	-0.0140566	0.945192
	IVNS1ABP	10625	6760671	0.012633	0.793244
	KBTBD10	10324	4060100	0.0677298	0.826684
	KBTBD10	10324	6960487	0.104526	0.3651
	KBTBD11	9920	5050093	-0.165534	0.463621
	KBTBD2	25948	4920372	-0.147122	0.513448
	KBTBD3	143879	1740661	-0.165406	0.370824
	KBTBD3	143879	5910274	-0.198929	0.0183198
	KBTBD4	55709	2060544	0.0734657	0.198267
	KBTBD4	55709	5700017	-0.107633	0.221531
	KBTBD4	55709	6330176	-0.00958892	0.936813
	KBTBD5	131377	3310458	0.42271	0.0443891
	KBTBD6	89890	150039	0.00545319	0.9549
	KBTBD6	89890	7200731	0.0484651	0.487726
	KBTBD7	84078	5050025	-0.0398182	0.563423
	KBTBD7	84078	7210280	-0.0321903	0.60734
	KBTBD8	84541	6370523	1.00437	0.00147489
	KCNA1	3736	1690309	0.0636813	0.119714
	KCNA1	3736	5050019	0.0503231	0.547246
	KCNA10	3744	1740626	0.0257483	0.553982
	KCNA2	3737	830240	0.10525	0.0229004
	KCNA3	3738	770053	-0.00915122	0.842937
	KCNA4	3739	3830039	-0.0646713	0.353009
	KCNA5	3741	7320349	0.368086	0.120555
	KCNA6	3742	50315	-0.0336487	0.666585
	KCNA7	3743	610035	0.380857	0.0294731
	KCNB1	3745	6900196	0.0821951	0.836426
	KCNB2	9312	6960739	0.0527394	0.31988
	KCNC1	3746	4880114	0.00283563	0.968865
	KCNC2	3747	940626	-0.0290847	0.668452
	KCNC2	3747	2070022	0.00998639	0.906199
	KCNC2	3747	3830091	0.0633348	0.179868
	KCNC3	3748	4780092	-0.00675542	0.900341
	KCNC4	3749	840519	0.0191652	0.809033
	KCNC4	3749	2320333	-0.0457465	0.559557
	KCNC4	3749	3610564	-0.0145194	0.871334
	KCNC4	3749	5080270	0.296664	0.126837
	KCND1	3750	4640411	-0.0811475	0.0787241
	KCND2	3751	7210180	0.0182207	0.738301
	KCND3	3752	2030703	-0.0909672	0.264855
	KCND3	3752	2600367	0.0692749	0.255442
	KCND3	3752	3440242	-0.0932829	0.118688
	KCNG1	3755	1400427	-0.0396624	0.49904
	KCNG1	3755	1570241	0.0598757	0.439531
	KCNG1	3755	7210288	-0.0837542	0.193109
	KCNG3	170850	3870753	-0.0402759	0.404362
	KCNG3	170850	5390435	-0.0163478	0.785893
	KCNRG	283518	380341	0.0554227	0.430946
	KCNRG	283518	6860634	-0.145202	0.176358
	KCNS1	3787	6620259	0.0126643	0.822249
	KCNS2	3788	360647	0.0428079	0.444035
	KCNS3	3790	540204	-0.119717	0.517945
	KCNS3	3790	5080259	-0.230338	0.153716
	KCNV1	27012	4780241	0.0274579	0.638965
	KCTD1	284252	70025	0.060606	0.39192
	KCTD1	284252	430386	0.0474325	0.530866
	KCTD10	83892	5390754	-0.218264	0.149954
	KCTD12	115207	2850471	-0.111474	0.115707
	KCTD12	115207	5560500	0.236637	0.0978965
	KCTD13	253980	2100189	0.15071	0.431771
	KCTD14	65987	2940632	-0.0280505	0.691548
	KCTD15	79047	3130196	-0.123431	0.108061
	KCTD16	57528	5550315	-0.0329869	0.600027
	KCTD17	79734	4590044	0.0287054	0.637745
	KCTD2	23510	1300241	0.312087	0.00789746
	KCTD2	23510	2630521	-0.0287082	0.855863
	KCTD2	23510	6350424	0.0677614	0.492786
	KCTD20	222658	7000086	0.271867	0.0538715
	KCTD21	283219	3800446	-0.0813962	0.506315
	KCTD3	51133	4250246	-0.30433	0.0936691
	KCTD3	51133	4590554	-0.439014	0.0248295
	KCTD4	386618	6330669	-0.120886	0.0271666
	KCTD5	54442	2630747	0.338016	0.108944
	KCTD5	54442	7550064	0.382025	0.00404352
	KCTD6	200845	5130168	-0.207537	0.158339
	KCTD6	200845	5290193	-0.457762	0.0142417
	KCTD7	154881	4010446	-0.0840598	0.214353
	KCTD8	386617	1980079	-0.0468235	0.689875
	KCTD9	54793	1430626	0.261211	0.210721
	KEAP1	9817	3420497	0.299392	0.0816791
	KEAP1	9817	3930646	0.0373947	0.560959
	KEAP1	9817	4570598	0.44139	0.0383252
	KIAA0317	9870	3170376	0.0560864	0.302338
	KIAA1333	55632	2850364	-0.0532526	0.389617
	KIAA1542	57661	430491	-0.154241	0.0181794
	KLHDC5	57542	4490273	0.134221	0.325822
	KLHDC6	166348	3190402	-0.182379	0.269011
	KLHL1	57626	5700687	-0.0353391	0.593181
	KLHL10	317719	5080041	0.0115431	0.799586
	KLHL11	55175	240224	0.0322302	0.776549
	KLHL11	55175	4810133	0.0635031	0.341686
	KLHL12	59349	6660152	-0.144962	0.172839
	KLHL12	59349	6840500	0.173168	0.0612059
	KLHL13	90293	6550328	-0.0204657	0.667076
	KLHL13	90293	7380142	-0.157094	0.165845
	KLHL14	57565	780300	-0.0334229	0.581165
	KLHL14	57565	6250523	-0.0550158	0.396458
	KLHL15	80311	2190750	0.0369393	0.480677
	KLHL17	339451	2630670	0.0113576	0.907082
	KLHL17	339451	3850504	0.0408229	0.53092
	KLHL18	23276	4050239	0.135645	0.113038
	KLHL20	27252	130408	0.0648622	0.510692
	KLHL21	9903	1240386	-0.126888	0.45674
	KLHL22	84861	5290259	-0.241718	0.124688
	KLHL23	151230	4070358	-0.100168	0.629378
	KLHL24	54800	6620201	-0.655547	0.00333674
	KLHL25	64410	6510356	0.0611099	0.42641
	KLHL26	55295	580446	0.163057	0.186263
	KLHL28	54813	7330575	0.601404	0.0348063
	KLHL3	26249	2810400	-0.436948	0.00823094
	KLHL30	377007	3940066	-0.180093	0.300253
	KLHL31	401265	1660201	-0.0608315	0.439181
	KLHL32	114792	3440392	-0.0719338	0.190773
	KLHL34	257240	5700253	0.659589	0.0923045
	KLHL4	56062	1050072	-0.0754309	0.289762
	KLHL4	56062	1510767	0.0309473	0.530278
	KLHL5	51088	580577	0.00493338	0.952845
	KLHL5	51088	1410161	0.153179	0.35634
	KLHL5	51088	1570349	0.0242532	0.658629
	KLHL6	89857	2470338	-7.43e-05	0.998857
	KLHL7	55975	150672	-0.173715	0.0460491
	KLHL7	55975	160670	-0.0492885	0.325911
	KLHL7	55975	3290164	0.0444705	0.824776
	KLHL8	57563	2000019	0.0126342	0.902476
	KLHL8	57563	7100349	-0.0691446	0.750699
	KLHL9	55958	6550170	0.041696	0.671165
	LGALS3BP	100133842	4290730	0.326895	0.113925
	LINCR	93082	6220494	-0.0921156	0.357429
	LNX1	84708	3460593	0.0722994	0.439689
	LNX2	222484	3400523	-0.144143	0.276349
	LOC120824	120824	3460373	0.0289273	0.596828
	LOC283116	283116	380246	0.0200293	0.707986
	LOC283116	283116	1070424	-0.0926788	0.120655
	LOC390231	390231	6040520	-0.025143	0.66182
	LOC399937	399940	2360010	-0.000974852	0.986681
	LOC399937	84767	5420484	0.0837065	0.112106
	LOC399937	84767	6400241	-0.0117009	0.798776
	LOC399939	399939	430626	0.0508943	0.363909
	LOC441061	441061	450373	0.0504529	0.36356
	LONRF1	91694	5050768	-0.247663	0.26464
	LONRF2	164832	5720446	-0.0649653	0.427562
	LONRF2	164832	6280379	-0.0580809	0.606838
	LONRF3	79836	2450504	0.186243	0.127243
	LONRF3	79836	3800377	0.118094	0.133368
	LRRC29	26231	650154	0.0684052	0.189476
	LRRC29	26231	5550576	0.0009292	0.992371
	LRSAM1	90678	1410446	0.132212	0.0366418
	LRSAM1	90678	3190437	-0.263569	0.195687
	LRSAM1	90678	4050026	0.045438	0.549187
	LZTR1	8216	290086	-0.218902	0.257243
	MAP3K1	4214	4230373	-0.0960843	0.446028
	MDM2	4193	630600	0.0442087	0.46645
	MDM2	4193	1580370	-0.0532767	0.379023
	MDM2	4193	4150113	0.0797391	0.189938
	MDM2	4193	6840438	0.00719474	0.861881
	MDM4	4194	5420471	0.0215462	0.872318
	MGRN1	23295	1510414	0.740415	0.0805634
	MIB1	57534	4810368	-0.0841979	0.187636
	MIB2	142678	70010	0.032241	0.488296
	MIB2	142678	2260619	0.392112	0.203664
	MIB2	142678	6580753	0.0383672	0.861961
	MID1	4281	2070408	0.114606	0.430931
	MID1	4281	2630289	-0.126576	0.0655166
	MID1	4281	6940392	0.0110834	0.866003
	MID2	11043	450326	0.117604	0.295936
	MID2	11043	1660324	0.0474244	0.683176
	MID2	11043	2450193	0.0250666	0.852845
	MKRN1	23608	1980113	-0.168677	0.272327
	MKRN2	23609	360753	-0.0151276	0.93293
	MKRN3	7681	6180040	0.0184842	0.721406
	MNAT1	4331	2060564	-0.037902	0.761547
	MSL2L1	55167	6020717	-0.00859448	0.878341
	MSL2L1	55167	6550014	-0.0320085	0.742677
	MYCBP2	23077	6650451	-0.462176	0.0566147
	MYLIP	29116	4830424	0.10295	0.636594
	MYNN	55892	1500274	-0.0295767	0.534939
	MYNN	55892	3420634	-0.176238	0.0268942
	NEDD4	4734	520138	-0.0295305	0.689802
	NEDD4	4734	3120470	-0.0591938	0.259286
	NEDD4	4734	5560576	-0.53148	0.107349
	NEDD4L	23327	1570273	-0.327965	0.135134
	NEURL	9148	110458	-0.0726224	0.371841
	NEURL2	140825	7040170	-0.0351634	0.824175
	NFX1	4799	2480494	-0.50376	0.0249009
	NFX1	4799	3390731	0.0503306	0.824747
	NFX1	4799	3400279	-0.112116	0.248193
	NFX1	4799	4060494	-0.126009	0.245744
	NFXL1	152518	1230731	-0.219569	0.116272
	NHLRC1	378884	620220	-0.050265	0.413819
	NOSIP	51070	6180408	0.0100208	0.939306
	NSMCE1	197370	2940020	0.00686696	0.970815
	OSTM1	28962	4060575	0.173585	0.176262
	OTUD7A	161725	1710255	0.0116887	0.875706
	OTUD7A	161725	2810332	0.0246191	0.683253
	OTUD7A	161725	2970224	0.0808993	0.116253
	PARC	23113	6580491	0.0890311	0.167112
	PARK2	5071	3360301	0.147148	0.284049
	PARK2	5071	3850575	0.265333	0.144685
	PATZ1	23598	1240279	0.097942	0.211414
	PATZ1	23598	2320521	0.144261	0.128487
	PATZ1	23598	4120494	-0.0659007	0.221707
	PCGF1	84759	5260386	0.310196	0.293899
	PCGF2	7703	3830296	-0.134817	0.425066
	PCGF3	10336	2000291	0.0576661	0.298407
	PCGF5	84333	3800711	0.0452013	0.605541
	PCGF6	84108	630364	0.190488	0.145985
	PCGF6	84108	1780437	-0.0836727	0.387582
	PCGF6	84108	6520014	0.1706	0.160889
	PDZRN3	23024	520082	0.169803	0.112402
	PDZRN3	23024	3370176	-0.038835	0.400878
	PDZRN3	23024	3370484	-0.260425	0.127716
	PDZRN3	23024	3440681	0.0474741	0.684467
	PDZRN3	23024	4050113	-0.214439	0.0649252
	PDZRN4	29951	6420240	-0.0699871	0.156914
	PDZRN4	29951	7380129	0.0905514	0.132758
	PEX10	5192	240373	0.0367603	0.615954
	PEX10	5192	3360554	0.0105115	0.824477
	PEX12	5193	4890561	-0.0248416	0.64081
	PEX12	5193	5130092	-0.0279212	0.595272
	PHF7	51533	10037	0.0207192	0.737936
	PHF7	51533	360324	0.00254148	0.957182
	PHF7	51533	2650326	0.0233476	0.706759
	PJA1	64219	780735	0.0267646	0.65408
	PJA1	64219	3610274	0.296304	0.13774
	PJA1	64219	6480736	-0.0414043	0.570794
	PJA2	9867	520431	-0.146357	0.540262
	PML	5371	10136	0.256845	0.0335059
	PML	5371	520070	-0.00458764	0.922042
	PML	5371	1230091	-0.0605887	0.365262
	PML	5371	2070682	0.0606189	0.305929
	PML	5371	3180452	0.0739602	0.368883
	PML	5371	6040148	-0.00676173	0.921324
	PML	5371	7560546	-0.0730068	0.319104
	PPIL2	23759	150424	0.0599583	0.269298
	PPIL2	23759	2750521	0.115335	0.049406
	PPIL2	23759	3360437	-0.0322876	0.468953
	PRPF19	27339	7050189	-0.109934	0.522322
	PXMP3	5828	1090288	0.0582873	0.57927
	PXMP3	5828	5570370	0.0448016	0.529123
	RAB40A	142684	4490241	0.00350647	0.964261
	RAB40B	10966	510484	-0.794493	0.000389405
	RAB40C	57799	7050193	-0.312815	0.0861266
	RABGEF1	27342	1940707	-0.0440675	0.723346
	RABGEF1	27342	2750608	-0.0447986	0.458818
	RAD18	56852	1430725	0.00127708	0.976731
	RAD18	56852	5420681	0.0582753	0.415637
	RAG1	5896	6280739	-0.0175272	0.731466
	RAPSN	5913	4780370	-0.310631	0.0948694
	RAPSN	5913	6370035	0.109798	0.490283
	RBBP6	5930	1050315	-0.00106572	0.982626
	RBBP6	5930	4180356	-0.0619984	0.312868
	RBBP6	5930	4830593	0.0135139	0.810802
	RBBP6	5930	6900161	0.175747	0.144472
	RBCK1	10616	2510523	-0.099171	0.555773
	RBCK1	10616	5820753	0.153321	0.445043
	RBX1	9978	2070746	-0.417361	0.00615734
	RC3H1	149041	6940403	0.0603315	0.454037
	RC3H2	54542	1450563	0.454289	0.0317729
	RCBTB1	55213	6760195	0.0703439	0.292211
	RCBTB2	1102	1400035	-0.204128	0.193693
	RCBTB2	1102	6290064	-0.005565	0.894717
	RCHY1	25898	270445	0.0671093	0.645119
	RCHY1	25898	4220220	0.120269	0.0789851
	RFFL	117584	1430424	0.0590252	0.772685
	RFFL	117584	3180192	0.0532802	0.261422
	RFFL	117584	7650630	0.0753071	0.205301
	RFPL3	10738	2760446	-0.0120948	0.815493
	RFPL4B	442247	5690546	-0.172407	0.041044
	RFPL4B	442247	7160739	-0.00856233	0.866277
	RFWD2	64326	130639	0.00271289	0.972805
	RFWD2	64326	2940243	-0.058165	0.187115
	RFWD2	64326	7570066	-0.271896	0.130023
	RFWD3	55159	5340167	-0.19212	0.116257
	RHOBTB1	9886	360343	-0.238503	0.237998
	RHOBTB1	9886	1030670	0.0655848	0.176259
	RHOBTB1	9886	2340520	0.0648091	0.454883
	RHOBTB1	9886	3290546	-0.0848644	0.19075
	RHOBTB2	23221	1090487	0.175159	0.0524717
	RHOBTB3	22836	5870474	0.0420235	0.85244
	RING1	6015	1450707	-0.316843	0.0208972
	RKHD1	399664	1470288	0.0173045	0.786775
	RNF10	9921	6760291	0.0607803	0.692847
	RNF103	7844	6580332	-0.170857	0.212667
	RNF11	26994	520482	0.293921	0.000693846
	RNF11	26994	4590520	-0.0105104	0.838069
	RNF111	54778	6110468	-0.0122354	0.877709
	RNF113A	7737	6940196	-0.164158	0.531302
	RNF113B	140432	150091	0.0172723	0.773556
	RNF12	51132	1430333	-0.042549	0.549837
	RNF12	51132	1470402	-0.00931548	0.841947
	RNF12	51132	7040368	0.125954	0.0983035
	RNF121	55298	2370445	0.071641	0.681729
	RNF121	55298	5310446	-0.392384	0.0194851
	RNF122	79845	130593	0.157167	0.0873801
	RNF123	63891	4880068	0.423653	0.154498
	RNF125	54941	2970703	-0.112568	0.323006
	RNF126	55658	4280292	-0.379728	0.159192
	RNF126	55658	6330561	0.557443	0.00512809
	RNF128	79589	630296	0.129765	0.0918314
	RNF128	79589	1440369	0.0492385	0.455039
	RNF128	79589	5090445	-0.00142272	0.988391
	RNF13	11342	20487	0.147794	0.453035
	RNF13	11342	7330441	-0.0410336	0.558123
	RNF130	55819	1510722	0.14736	0.135313
	RNF133	168433	2140328	-0.032302	0.654853
	RNF135	84282	2630376	0.0273905	0.861467
	RNF135	84282	6760433	-0.0321439	0.73887
	RNF135	84282	6980692	0.0483242	0.244856
	RNF138	51444	870563	-0.203366	0.000636402
	RNF139	11236	4610500	0.00562525	0.931026
	RNF14	9604	4200047	0.0588065	0.368921
	RNF14	9604	4280725	0.0568237	0.613922
	RNF14	9604	6510681	-0.083379	0.674308
	RNF141	50862	4220372	-0.0510255	0.71425
	RNF144	9781	3450136	-0.231417	0.252676
	RNF145	153830	2260603	-0.00384644	0.98109
	RNF146	81847	1090594	-0.45002	0.0773718
	RNF146	81847	4480408	0.0614418	0.298102
	RNF148	378925	2450241	-0.131388	0.0335105
	RNF149	284996	990735	-0.179704	0.0644761
	RNF149	284996	3130246	-0.101912	0.274327
	RNF150	57484	3440133	-0.33599	0.300524
	RNF151	146310	6370360	0.0384806	0.587246
	RNF151	146310	6940050	-0.0300526	0.593271
	RNF152	220441	2120202	0.0256713	0.688145
	RNF152	220441	7200014	0.0377221	0.626759
	RNF157	114804	20382	0.332273	0.0809746
	RNF165	494470	10019	0.00911508	0.968832
	RNF166	115992	4280348	0.111207	0.257857
	RNF167	26001	1580521	0.0910563	0.488823
	RNF168	165918	3290014	0.0821539	0.200382
	RNF169	254225	3940681	-0.0450163	0.640323
	RNF17	56163	1690070	-0.087232	0.0551733
	RNF17	56163	3390414	0.0715077	0.185901
	RNF17	56163	5260674	0.0710706	0.30577
	RNF170	81790	4050196	0.384577	0.00826659
	RNF175	285533	2600296	-0.138	0.0497215
	RNF180	285671	6860019	0.000345453	0.996001
	RNF181	51255	3440338	-0.470687	0.013106
	RNF183	138065	2190524	0.000763009	0.992213
	RNF185	91445	290307	-0.0217753	0.848102
	RNF186	54546	4900242	0.0323865	0.591654
	RNF187	149603	6110154	0.27835	0.036119
	RNF190	162333	5860446	-0.0553532	0.291799
	RNF2	6045	4640072	-0.00902236	0.891227
	RNF20	56254	2630619	-0.247847	0.0679892
	RNF208	727800	510612	0.122245	0.112286
	RNF208	727800	6180474	0.034577	0.570996
	RNF212	285498	2140192	0.000226307	0.997318
	RNF213	57674	3400270	-0.0313898	0.754877
	RNF214	257160	1510286	0.171509	0.0877742
	RNF214	257160	6940600	0.141279	0.232851
	RNF215	200312	6420288	0.0585603	0.701522
	RNF24	11237	2640471	0.329518	0.0613289
	RNF25	64320	1500477	-0.145625	0.014079
	RNF26	79102	1430008	0.250083	0.0621973
	RNF31	55072	3140753	0.403545	0.00541036
	RNF32	140545	2490433	-0.127145	0.0618687
	RNF32	140545	4150139	-0.0617206	0.168135
	RNF34	80196	650709	0.0612745	0.758964
	RNF34	80196	4810722	0.0940613	0.59588
	RNF34	80196	4890204	0.0498221	0.439278
	RNF38	152006	1050402	-0.031862	0.812715
	RNF38	152006	1230632	0.0206237	0.919329
	RNF38	152006	4070044	-0.354261	0.00726799
	RNF39	80352	1980255	0.012498	0.853627
	RNF39	80352	6220176	0.0357491	0.688324
	RNF4	6047	2710541	-0.0817425	0.29771
	RNF4	6047	4200220	0.000359325	0.99692
	RNF40	9810	2680762	0.0107679	0.873758
	RNF40	9810	7560762	0.329292	0.0434086
	RNF41	10193	1090433	0.219718	0.391768
	RNF41	10193	5260097	0.0431876	0.520448
	RNF43	54894	2060228	0.0596839	0.277991
	RNF44	22838	2690315	0.0597074	0.627916
	RNF5	6048	1440458	-0.0174351	0.747829
	RNF5	6048	2690603	0.131448	0.356934
	RNF6	6049	1450079	0.036428	0.627408
	RNF6	6049	1980014	-0.0388926	0.551623
	RNF6	6049	5360184	0.123046	0.289051
	RNF7	9616	380674	-0.0221561	0.716695
	RNF7	9616	460376	-0.220571	0.168747
	RNF7	9616	1780593	0.128043	0.158281
	RNF8	9025	4480086	-0.0686477	0.37867
	RNF8	9025	6840523	0.164006	0.192847
	RSPRY1	89970	6510427	0.0984332	0.605048
	SF3B3	23450	1090239	0.0321709	0.843292
	SH3RF1	57630	1410358	-0.106683	0.49322
	SH3RF2	153769	5570348	-0.177831	0.725732
	SHKBP1	92799	3800307	0.154628	0.0675908
	SHPRH	257218	4180647	0.0528513	0.553443
	SHPRH	257218	4880091	-0.447607	0.0144385
	SIAH1	6477	2850435	0.398281	0.00205881
	SIAH1	6477	3830408	0.15795	0.086193
	SIAH1	6477	4670148	0.0754287	0.430737
	SIAH1	6477	7570537	-0.370049	0.0640154
	SIAH2	6478	1980768	0.129104	0.0573185
	SKP2	6502	1710286	-0.0678083	0.37152
	SKP2	6502	4730674	0.0429086	0.579902
	SKP2	6502	5420026	-0.0462073	0.457567
	SMURF1	57154	840598	0.036459	0.622018
	SMURF1	57154	6220632	-0.053383	0.429831
	SMURF2	64750	5890735	-0.12913	0.0798774
	SOCS1	8651	1990300	0.12387	0.136366
	SOCS2	8835	1690692	0.0159751	0.909672
	SOCS2	8835	6770673	0.126403	0.562934
	SOCS3	9021	4230102	0.0172422	0.769282
	SOCS3	9021	5260630	0.083434	0.278773
	SOCS4	122809	1300349	-0.0960991	0.317463
	SOCS4	122809	6220408	0.01928	0.791976
	SOCS4	122809	7100082	0.534499	0.00485814
	SOCS5	9655	1030754	0.014769	0.786215
	SOCS5	9655	1710682	0.0364155	0.503288
	SOCS5	9655	4880750	0.112008	0.366517
	SOCS5	9655	6370379	-0.0276558	0.800717
	SOCS6	9306	4880475	0.121799	0.188913
	SOCS7	30837	1430050	0.0578495	0.301347
	SOCS7	30837	3890491	-0.0140354	0.869091
	SPOP	8405	6370341	0.268244	0.356945
	SPOP	8405	6380390	0.0239792	0.679919
	SPRYD5	84767	4880204	0.0164619	0.841696
	SPSB1	80176	7100382	0.175291	0.548295
	SPSB2	84727	380551	0.120448	0.216218
	SPSB3	90864	2850433	-0.636671	0.0662428
	SPSB4	92369	2690025	0.166151	0.0533461
	STUB1	10273	4900431	0.428662	0.00553606
	STUB1	10273	7650477	0.665974	0.000136315
	SYVN1	84447	2680064	-0.0894486	0.433954
	SYVN1	84447	6280278	0.148376	0.195156
	TCEB3	6924	6560148	0.0256422	0.878098
	TNFAIP1	7126	1690681	0.174462	0.164231
	TNFAIP3	7128	3360681	-0.084291	0.299631
	TOPORS	10210	4810440	-0.242488	0.0366088
	TOPORS	10210	5670544	0.0233721	0.674148
	TRAF2	7186	2470465	0.00129121	0.989211
	TRAF3	7187	4010487	0.115506	0.226049
	TRAF4	9618	2650477	0.092122	0.163787
	TRAF4	9618	3610301	0.0259164	0.687843
	TRAF5	7188	2630671	-0.0706749	0.278587
	TRAF5	7188	3780228	0.00505086	0.923516
	TRAF5	7188	4830324	-0.0567495	0.412166
	TRAF5	7188	7000537	0.0925742	0.156092
	TRAF5	7188	7610598	-0.263054	0.00529158
	TRAF6	7189	2570102	0.0762048	0.313961
	TRAF6	7189	3370523	0.0945158	0.318906
	TRAF6	7189	6330026	0.0473043	0.461413
	TRAF7	84231	2350706	0.367123	0.000459431
	TRAF7	84231	3990408	0.00992526	0.850457
	TRAIP	10293	7380347	0.0945171	0.268195
	TRIM10	10107	110255	-0.0985829	0.116006
	TRIM10	10107	620382	-0.0227875	0.671926
	TRIM10	10107	1990110	-0.0581343	0.261605
	TRIM10	10107	3140546	-0.00755786	0.878059
	TRIM11	81559	3840356	-0.00701396	0.936847
	TRIM13	10206	1170523	0.310725	0.315464
	TRIM13	10206	1190497	-0.20503	0.0698408
	TRIM13	10206	1410600	0.354913	0.039913
	TRIM13	10206	2070142	-0.0129631	0.891754
	TRIM15	89870	2060577	0.000691835	0.991566
	TRIM15	89870	5860470	-0.0250309	0.632589
	TRIM15	89870	6660452	-0.0145037	0.814233
	TRIM17	51127	770056	-0.142971	0.0739318
	TRIM17	51127	6350682	-0.0657114	0.430528
	TRIM2	23321	7150240	-0.272694	0.0344746
	TRIM21	6737	6560075	0.210563	0.295256
	TRIM22	10346	5960747	-0.159169	0.222056
	TRIM23	373	1440543	0.269404	0.103059
	TRIM23	373	6520612	-0.0351097	0.555568
	TRIM23	373	7200129	0.157403	0.128921
	TRIM24	8805	3800097	0.14157	0.217645
	TRIM24	8805	5810561	0.0183434	0.716078
	TRIM24	8805	6510196	0.0561235	0.669028
	TRIM25	7706	5260612	-0.583415	0.00508501
	TRIM26	7726	2370138	0.212505	0.177895
	TRIM27	5987	1990441	0.152304	0.0553578
	TRIM28	10155	3890600	0.412418	0.0705845
	TRIM3	10612	5390041	-0.00952506	0.930604
	TRIM3	10612	7160047	0.0417868	0.418413
	TRIM31	11074	1440706	-0.00348754	0.967454
	TRIM31	11074	1850674	-0.00973227	0.839597
	TRIM32	22954	5670088	-0.0704999	0.613556
	TRIM33	51592	990356	-0.332693	0.00401353
	TRIM33	51592	2450446	-0.56484	0.00780175
	TRIM33	51592	3890746	0.0280976	0.557809
	TRIM34	53840	2350414	-0.00979551	0.857164
	TRIM34	53840	2450300	0.0164526	0.766882
	TRIM34	53840	3610653	-0.103672	0.0665319
	TRIM34	53840	4570743	0.135027	0.0972741
	TRIM35	23087	1780056	0.0785244	0.151781
	TRIM35	23087	2760634	0.0738969	0.242299
	TRIM36	55521	1660070	0.110945	0.217536
	TRIM36	55521	1690402	-0.0148172	0.821473
	TRIM36	55521	5220746	0.053898	0.40416
	TRIM36	55521	6650326	0.0513661	0.412155
	TRIM37	4591	830291	-0.0146793	0.815229
	TRIM37	4591	4640348	0.168172	0.275545
	TRIM37	4591	4730564	-0.119965	0.471701
	TRIM38	10475	3930377	0.295327	0.0257601
	TRIM39	56658	160240	-0.0605632	0.285396
	TRIM39	56658	6040703	-0.343464	6.13e-05
	TRIM39	56658	7510273	-0.233574	0.0389829
	TRIM4	89122	2810674	-0.246439	0.037467
	TRIM4	89122	4390470	0.0238974	0.731767
	TRIM40	135644	1190408	-0.0178216	0.776983
	TRIM41	90933	540239	0.250334	0.30588
	TRIM41	90933	4070397	0.090632	0.1906
	TRIM42	287015	150367	0.0174089	0.774115
	TRIM43	129868	1690424	0.0845244	0.278794
	TRIM45	80263	6290431	-0.321012	0.0788989
	TRIM46	80128	4850593	0.0703294	0.38859
	TRIM47	91107	840528	0.195556	0.270944
	TRIM48	79097	5290056	0.0352967	0.425178
	TRIM49	57093	3060066	0.110937	0.0624553
	TRIM5	85363	290373	0.101706	0.298261
	TRIM5	85363	3710152	-0.00276188	0.958443
	TRIM5	85363	5910064	0.247383	0.0130184
	TRIM50	378108	940358	-0.0110754	0.847798
	TRIM50	135892	7200017	0.121695	0.146422
	TRIM52	84851	6130044	-0.539142	0.000237974
	TRIM54	57159	3460068	-0.110887	0.560878
	TRIM54	57159	3850239	-0.0736418	0.706494
	TRIM54	57159	6040255	-0.0806383	0.0495662
	TRIM55	84675	60743	-0.0526972	0.772897
	TRIM55	84675	130474	0.0869512	0.229155
	TRIM55	84675	3800500	-0.177719	0.46856
	TRIM56	81844	2510239	0.234962	0.00670108
	TRIM58	25893	5890138	0.028289	0.828036
	TRIM59	286827	7330201	0.0420642	0.415229
	TRIM6	117854	1660379	-0.0474153	0.413376
	TRIM6	117854	6040653	-0.0961466	0.22482
	TRIM60	166655	6060762	-0.0853279	0.363861
	TRIM60	166655	6420367	-0.00770359	0.907969
	TRIM61	653794	4050259	-0.0762681	0.392094
	TRIM62	55223	6900553	0.0942631	0.333081
	TRIM63	84676	3890288	0.237153	0.459807
	TRIM64	120146	2070068	-0.0300339	0.546845
	TRIM65	201292	5310390	-0.386016	0.0104269
	TRIM67	440730	3610424	-0.000399432	0.995466
	TRIM68	55128	2370328	-0.0911136	0.493643
	TRIM69	140691	1030379	-0.0764492	0.617085
	TRIM69	140691	1470025	0.0124356	0.909736
	TRIM69	140691	4540095	0.186312	0.0908074
	TRIM7	81786	580746	-0.193794	0.0478965
	TRIM7	81786	2640053	-0.0268381	0.634535
	TRIM7	81786	6330397	0.065835	0.675106
	TRIM72	493829	4640598	-0.013858	0.889548
	TRIM73	378108	4780577	0.0900794	0.370983
	TRIM73	375593	5360097	0.0218036	0.737148
	TRIM73	378108	7000661	-0.0234823	0.694522
	TRIM74	378108	6620255	-0.0295499	0.744333
	TRIM75	391714	5050474	0.00712807	0.925965
	TRIM8	81603	940435	0.228141	0.0762121
	TRIM9	114088	460121	-0.00790534	0.939928
	TRIM9	114088	2120112	0.147566	0.0631092
	TRIM9	114088	2320398	0.0872982	0.29975
	TRIML1	339976	6760332	0.0785385	0.296475
	TRIP12	9320	6590441	-0.216292	0.0575714
	TTC3	7267	290343	-0.332527	0.0606384
	TTC3	7267	3440152	-0.0929203	0.0725913
	TULP4	56995	150669	0.179194	0.243468
	TULP4	56995	4200440	0.0134593	0.921263
	TULP4	56995	5050646	0.021729	0.681109
	UBE3A	7337	1990307	-0.280914	0.167822
	UBE3A	7337	2360379	0.360633	0.0318722
	UBE3A	7337	5560059	-0.114405	0.0836562
	UBE3B	89910	5420025	0.242949	0.00870232
	UBE3C	9690	1690709	0.303881	0.103558
	UBE3C	9690	6560750	0.0879596	0.332564
	UBE4A	9354	520706	-0.352024	0.0381559
	UBE4B	10277	2140563	0.0457143	0.58783
	UBOX5	22888	2070289	-0.00449455	0.949229
	UBOX5	22888	5340288	0.00196243	0.96789
	UBR1	197131	4810370	0.179981	0.0157794
	UBR2	23304	1990725	0.22504	0.013347
	UBR4	23352	5860037	-0.147878	0.342723
	UBR5	51366	1340544	-0.612548	0.000589616
	UBR5	51366	1850437	-0.438179	0.00618082
	UHRF1	29128	1510278	-0.0150312	0.77427
	UHRF1	29128	2940110	0.214605	0.217893
	UHRF2	115426	2970612	-0.0761231	0.388985
	UNK	85451	5090187	-0.0243087	0.679556
	VHL	7428	2480170	0.240924	0.0297826
	VHL	7428	2490176	0.137576	0.312123
	VHL	7428	6650543	0.254798	0.0512056
	VPS11	55823	6220563	0.0484629	0.528771
	VPS18	57617	990672	0.00620548	0.930055
	VPS41	27072	270452	0.0320264	0.712959
	VPS41	27072	3710521	-0.134056	0.128914
	VPS41	27072	6560484	-0.183803	0.177964
	VPS41	27072	6580452	0.0291329	0.627825
	VPS8	23355	2140538	-0.252855	0.153386
	VPS8	23355	6420538	-0.0529433	0.437251
	WDSUB1	151525	2650538	-0.42015	0.0507288
	WHSC1	7468	110717	-0.00277279	0.956021
	WHSC1	7468	380349	0.0317011	0.609116
	WHSC1	7468	540301	0.000353262	0.994563
	WHSC1	7468	2100278	0.0325579	0.717812
	WHSC1	7468	2230739	-0.00245235	0.976184
	WHSC1	7468	5130600	-0.00123326	0.985423
	WSB1	26118	2230615	-0.095786	0.602608
	WSB1	26118	6110091	-0.723904	0.000537797
	WSB1	26118	7400372	-0.406915	0.097196
	WSB2	55884	6550703	-0.0369783	0.747073
	WWP1	11059	1980201	-0.0310217	0.871653
	WWP1	11059	2000615	-0.00668614	0.913142
	WWP2	11060	270402	0.026239	0.592633
	WWP2	11060	450431	0.00903421	0.857863
	WWP2	11060	3800603	-0.156488	0.0574554
	ZBTB1	22890	2570037	-0.00117665	0.979565
	ZBTB10	65986	2370131	0.00231578	0.977051
	ZBTB11	27107	6040379	0.0395977	0.423284
	ZBTB12	221527	5960615	-0.0289763	0.639284
	ZBTB16	7704	1240474	0.72396	0.0193908
	ZBTB16	7704	5080450	0.552912	0.0430374
	ZBTB16	7704	7380717	0.720114	0.0141798
	ZBTB17	7709	4880397	0.268138	0.0462924
	ZBTB2	57621	50440	-0.131061	0.0345801
	ZBTB20	26137	3440189	0.158909	0.228104
	ZBTB24	9841	3370746	-0.278954	0.00477655
	ZBTB25	7597	2030368	-0.129617	0.0917155
	ZBTB25	7597	2690278	-0.00477759	0.945384
	ZBTB26	57684	1510408	0.0566747	0.363807
	ZBTB3	79842	6200528	0.0175554	0.912687
	ZBTB32	27033	7560273	-0.0898558	0.163924
	ZBTB33	10009	4290615	0.0211251	0.898291
	ZBTB37	84614	5810370	0.0648794	0.270694
	ZBTB38	253461	5290367	0.025949	0.863575
	ZBTB39	9880	6400672	-0.117712	0.0542631
	ZBTB4	57659	2120441	-0.291868	0.0170983
	ZBTB4	57659	2900441	-0.105488	0.594033
	ZBTB40	9923	6620601	0.0306723	0.801989
	ZBTB41	360023	6370750	0.0352094	0.774785
	ZBTB43	23099	2060037	0.485114	0.0876969
	ZBTB44	29068	6370241	-0.0365969	0.601817
	ZBTB45	84878	2900255	0.0748952	0.568697
	ZBTB46	140685	7040521	0.124248	0.491134
	ZBTB48	3104	5720154	-0.238894	0.21823
	ZBTB5	9925	2640184	0.137917	0.0555118
	ZBTB6	10773	4210326	-0.0280565	0.737867
	ZBTB7A	51341	240239	0.203693	0.0812869
	ZBTB7B	51043	5260315	0.114072	0.160193
	ZBTB8	653121	4200402	-0.0220639	0.656401
	ZBTB9	221504	5050500	0.00432502	0.971201
	ZFAND3	60685	1400309	0.117021	0.52009
	ZFAND5	7763	6620753	-0.0490982	0.689771
	ZFAND6	54469	4810674	-0.141493	0.175488
	ZFAND6	54469	5860730	0.171765	0.292052
	ZFP161	7541	1030324	-0.401259	0.0143364
	ZFPL1	7542	4670121	0.0827968	0.428676
	ZNF131	7690	6380524	0.0666376	0.300218
	ZNF238	10472	1690315	0.0819968	0.518578
	ZNF238	10472	3870639	-0.0542131	0.384969
	ZNF238	10472	5270164	-0.0218104	0.689329
	ZNF294	26046	20398	-0.0593615	0.377982
	ZNF294	26046	5050240	-0.0835298	0.311532
	ZNF295	49854	6060326	0.487877	0.0288654
	ZNF313	55905	2120465	0.0497809	0.771659
	ZNF364	27246	7380382	0.166304	0.444103
	ZNF509	166793	290427	-0.103948	0.342763
	ZNF598	90850	1580202	0.034456	0.721274
	ZNF598	90850	2030070	0.0762399	0.517994
	ZNF645	158506	2350725	0.0519091	0.283007
	ZNF650	130507	7210594	0.157994	0.372219
	ZNRF1	84937	3440379	-0.0328347	0.647051
	ZNRF2	223082	3290722	-0.0232631	0.671057
	ZNRF3	84133	1340253	0.0100894	0.922098
	ZNRF4	148066	3830463	-0.0457276	0.297369
	ZSWIM2	151112	6860538	0.107637	0.0599557
Deubiquitinating Enzymes				Symptomatic
	Genes	EntrezID	ID	logFC	P.Value
	ATXN3	4287	510747	0.189805	0.195592
	ATXN3	4287	2630446	-0.0502161	0.393449
	BAP1	8314	4010528	0.0619578	0.542357
	BRCC3	79184	4230259	-0.308622	0.0175522
	COPS2	9318	4890195	-0.0690392	0.29221
	COPS2	9318	1510372	-0.0478044	0.329977
	COPS3	8533	1030551	0.184688	0.0815864
	COPS4	51138	4290400	0.00560402	0.95395
	COPS5	10987	4010347	-0.120035	0.477134
	COPS6	10980	6350114	-0.0574156	0.543633
	COPS7A	50813	7320181	0.0278712	0.797071
	COPS7B	64708	4590661	-0.341152	0.0250844
	COPS8	10920	6940092	-0.265263	0.284068
	COPS8	10920	3180020	0.13958	0.347082
	COPS8	10920	1110709	0.0450412	0.568745
	CYLD	1540	3460692	0.285504	0.117502
	CYLD	1540	2600017	-0.0750341	0.286428
	GPS1	2873	1570113	-0.11771	0.0295088
	GPS1	2873	2600279	0.378252	0.0447806
	GPS1	2873	1990520	-0.249752	0.277325
	GPS2	2874	4900170	0.430352	0.0229657
	MYSM1	114803	290524	-0.039186	0.329969
	OTUB1	55611	4780707	0.482783	0.00533159
	OTUB1	55611	6180128	-0.308456	0.0131811
	OTUB1	55611	3890411	-0.0377781	0.685254
	OTUB2	78990	130411	-0.062543	0.475765
	OTUB2	78990	2810487	-0.0138814	0.88159
	OTUB2	78990	4570037	3.54029e-05	0.999672
	OTUD5	55593	60463	0.117762	0.30476
	OTUD7A	161725	2970224	0.0825789	0.117738
	OTUD7A	161725	2810332	0.0258984	0.678111
	OTUD7A	161725	1710255	0.0116783	0.879031
	PSMD14	10213	2600025	0.317178	0.123396
	SENP2	59343	6480278	0.182915	0.20795
	SENP2	59343	2940349	0.0453992	0.802123
	SENP3	26168	870709	0.0378662	0.60269
	SENP5	205564	290315	0.0464164	0.688415
	SENP6	26054	5080215	-0.234281	0.0571257
	SENP6	26054	5870593	-0.0372707	0.512831
	SENP8	123228	5560326	-0.0872603	0.174588
	SENP8	123228	5560326	-0.0872603	0.174588
	STAMBP	10617	1740364	-0.137218	0.472488
	STAMBP	10617	2320091	0.0332742	0.680957
	STAMBP	10617	4880671	0.055751	0.735014
	STAMBPL1	57559	7150059	-0.291163	0.00891208
	TNFAIP3	7128	3360681	-0.0867901	0.29847
	UCHL1	7345	4640500	0.149222	0.638768
	UCHL3	7347	7160180	0.228809	0.236265
	UCHL5	51377	2750746	0.0838789	0.462949
	UCHL5IP	55559	6350750	-0.0904658	0.0753628
	UCHL5IP	55559	1090370	-0.024113	0.744725
	USP1	7398	1170689	-0.306572	0.0656713
	USP1	7398	3400008	0.136502	0.139695
	USP1	7398	840326	-0.0601987	0.370677
	USP10	9100	1740139	0.13694	0.418785
	USP11	8237	1440040	-0.0458792	0.685087
	USP12	219333	2360521	0.110717	0.177328
	USP13	8975	7160037	0.500562	0.0570191
	USP14	9097	5670482	-0.290256	0.131678
	USP14	9097	2490382	0.278684	0.162173
	USP15	9958	520484	-0.0817351	0.534662
	USP16	10600	6330092	-0.389184	0.0294141
	USP16	10600	2260253	-0.281739	0.0641787
	USP16	10600	1340717	-0.0702908	0.730415
	USP19	10869	4070187	-0.14347	0.121611
	USP2	9099	3420441	0.915851	2.83962e-05
	USP2	9099	5080497	0.0359062	0.544673
	USP2	9099	1850064	0.193604	0.547772
	USP20	10868	4670370	-0.0684673	0.349937
	USP20	10868	1710592	-0.0157958	0.81431
	USP21	27005	3360445	0.213558	0.0611952
	USP21	27005	5720092	0.0417928	0.55583
	USP21	27005	6380376	0.0352102	0.707078
	USP22	23326	2680086	0.348226	0.0672461
	USP22	23326	5420148	-0.0567653	0.283113
	USP22	23326	4730020	-0.0249367	0.689912
	USP22	23326	1070433	-0.0128938	0.816783
	USP22	23326	6450286	-0.0140954	0.825842
	USP24	23358	830634	-0.193032	0.156451
	USP25	29761	610554	-0.134418	0.297935
	USP26	83844	1850022	-0.11178	0.0894038
	USP28	57646	1690243	0.0118875	0.878462
	USP29	57663	4830519	-0.0338298	0.474407
	USP3	9960	6220477	-0.264271	0.0195283
	USP30	84749	4830010	0.0496468	0.438681
	USP31	57478	3870376	0.0407682	0.629856
	USP32	84669	5290369	0.355038	0.0168164
	USP32	84669	6480671	0.0618991	0.329447
	USP32	84669	2230553	0.00829769	0.908967
	USP33	23032	650022	0.134239	0.135142
	USP33	23032	650672	-0.0354451	0.508814
	USP34	9736	3780138	-0.323572	0.153708
	USP35	57558	6510468	-0.00604716	0.932759
	USP36	57602	7160612	-0.153618	0.162152
	USP37	57695	4150711	-0.107082	0.341723
	USP38	84640	7000379	-0.290497	0.140618
	USP4	7375	3400367	0.365522	0.0212381
	USP4	7375	6290435	0.0919865	0.473973
	USP40	55230	1770379	-0.0321262	0.678109
	USP41	373856	6110020	0.124602	0.0962036
	USP41	373856	5080463	-0.0539455	0.269329
	USP41	373856	620332	0.0346252	0.647432
	USP42	84132	6060040	0.122394	0.113449
	USP42	84132	7400465	-0.130927	0.246007
	USP43	124739	1820241	-0.0635146	0.426534
	USP44	84101	1570543	0.0287163	0.661994
	USP44	84101	7380328	0.0228955	0.694599
	USP45	85015	60274	-0.126484	0.135087
	USP46	64854	4230215	0.046954	0.690368
	USP47	55031	7650343	-0.292548	0.042076
	USP48	84196	2710243	-0.0856735	0.229632
	USP48	84196	6580431	0.0764317	0.38999
	USP48	84196	6980082	-0.0493184	0.540476
	USP48	84196	4570484	-0.0326327	0.651693
	USP49	25862	5550603	0.121928	0.46545
	USP5	8078	6560747	0.193346	0.454489
	USP51	158880	870463	-0.016597	0.824931
	USP6	9098	840630	-2.19526	9.89277e-05
	USP7	7874	4640670	0.294762	0.0223705
	USP8	9101	6770634	-0.0616264	0.489782
	USP8	9101	5360528	-0.00472162	0.965798
	USP9X	8239	4570411	-0.297664	0.00345
	USP9X	8239	4480358	0.12992	0.161008
	USP9Y	8287	5860465	-0.0391781	0.581249
	VCPIP1	80124	4040450	-0.00350502	0.985017
	ZRANB1	54764	1410427	-0.380147	0.0433386
Proteasome				Symptomatic
	Genes	EntrezID	ID	logFC	P.Value
	FLJ16369	122706	1170341	-0.00186707	0.973014
	IFNG	3458	630725	0.00158141	0.978681
	LOC643668	5700	1410333	0.10052	0.611925
	LOC652826	652826	6350148	0.338001	0.0281067
	POMP	51371	1030010	-0.313884	0.0374805
	POMP	51371	6560717	-0.00630068	0.898673
	PSMA1	5682	1940110	-0.00563992	0.940253
	PSMA1	5682	3370543	0.369067	0.0265093
	PSMA1	5682	7560025	-0.0283695	0.796173
	PSMA2	5683	2140470	-0.184024	0.245696
	PSMA3	5684	3460324	0.246476	0.148351
	PSMA3	5684	5720327	0.0488651	0.76631
	PSMA4	5685	3420543	-0.275055	0.0838714
	PSMA4	5685	4040711	-0.348845	0.0070089
	PSMA5	5686	5080451	-0.157475	0.190305
	PSMA6	5687	5080326	-0.180245	0.186074
	PSMA6	5687	7040470	-0.315133	0.012202
	PSMA8	143471	7040129	-0.0473702	0.359893
	PSMB1	5689	2760376	0.109959	0.235218
	PSMB10	5699	2000445	-0.0870526	0.596279
	PSMB2	5690	610138	0.122267	0.258164
	PSMB3	5691	3710332	-0.176756	0.0260615
	PSMB4	5692	580494	-0.278124	0.00725948
	PSMB5	5693	510315	0.388638	0.0396594
	PSMB6	5694	2360682	-0.353799	0.00113142
	PSMB7	5695	1780543	-0.0315831	0.688851
	PSMB8	5696	3180026	-0.128529	0.181419
	PSMB8	5696	3420632	-0.04015	0.358739
	PSMB8	5696	4210706	0.0228907	0.629056
	PSMB8	5696	7210326	-0.192695	0.245258
	PSMB9	5698	1940180	0.0716958	0.57388
	PSMC1	5700	3060487	-0.0292694	0.86935
	PSMC1	5700	830608	-0.0123491	0.946668
	PSMC2	5701	4230296	0.138911	0.220179
	PSMC3	5702	6960315	-0.131618	0.33918
	PSMC4	5704	150544	0.503117	0.0435113
	PSMC4	5704	6180440	0.511825	0.0229064
	PSMC4	652826	5360646	0.452339	0.0153943
	PSMC5	5705	6580646	-0.0789895	0.62139
	PSMC6	5706	4780538	-0.0069537	0.910196
	PSMC6	5706	6100762	-0.174062	0.124
	PSMD1	5707	5090647	0.180367	0.359998
	PSMD11	5717	6220615	0.126185	0.284627
	PSMD12	5718	7210373	0.243401	0.192378
	PSMD13	5719	1440017	0.00942659	0.902839
	PSMD13	5719	7550601	0.132888	0.0452583
	PSMD14	10213	2600025	0.316736	0.123813
	PSMD2	5708	450403	0.257062	0.00812914
	PSMD3	5709	60360	-0.216643	0.0463041
	PSMD4	5710	2630463	0.134407	0.456417
	PSMD4	5710	290376	0.0257583	0.6702
	PSMD4	5710	5960739	-0.103367	0.546555
	PSMD6	9861	5810070	0.37982	0.00741465
	PSMD6	9861	990184	0.224158	0.0604378
	PSMD7	5713	6290021	0.128966	0.236621
	PSMD8	5714	650369	-0.347386	0.153564
	PSME1	5720	150047	0.543074	0.0120139
	PSME1	5720	4290491	-0.00595146	0.896939
	PSME2	5721	830403	0.446482	0.0431482
	PSME3	10197	1450064	0.0673863	0.669537
	PSME3	10197	2470427	0.123295	0.486602
	PSME4	23198	20671	-0.111312	0.616446
	PSMF1	9491	2710047	-0.00766626	0.912665
	PSMF1	9491	3290369	-0.241689	0.16743
	SHFM1	7979	4860692	-0.263142	0.0305021
	SHFM1	7979	6660196	0.161336	0.106321

## Sheet: Mouse
Ubiquitin				6 week		18 week		26 week
	Genes	EntrezID	ID	logFC	adjP.Value	logFC	adjP.Value	logFC	adjP.Value
	Ubb	22187	4810138	0.129304	0.0873439	0.139184	0.350002	0.0215619	0.887317
	LOC100048105	100048105	1190129	0.192581	0.119204	0.352708	0.0176785	-0.178464	0.43909
	LOC100048105	100048105	6770097	0.202096	0.109701	0.311977	0.0808552	-0.139709	0.624137
	LOC100048105	100048105	5390079	0.211128	0.100132	0.32326	0.0415128	-0.187848	0.400741
	LOC100048105	100048105	1570161	0.214511	0.235926	0.600362	0.00107296	-0.343833	0.238315
	LOC100048105	100048105	7100500	0.20593	0.130945	0.370369	0.0485053	-0.254264	0.155658
	Ubd	24108	5570632	0.0519921	0.6619	0.0270611	0.91767	-0.015301	0.931762
E1 Activating Enz.				6 week		18 week		26 week
	Genes	EntrezID	ID	logFC	adjP.Value	logFC	adjP.Value	logFC	adjP.Value
	LOC100040390	100040390	2850368	-0.0151326	0.93467	-0.0849247	0.592644	0.0306721	0.833009
	Sae1	56459	70164	-0.185012	0.0441027	-0.0574568	0.851024	-0.0894603	0.719336
	Sae1	56459	2230458	-0.137176	0.24961	-0.0312136	0.876551	-0.0459994	0.586341
	Sae1	56459	101340750	-0.0213632	0.901706	0.0261869	0.877733	0.0466269	0.588388
	Uba1	22201	7050463	-0.133484	0.282613	0.000129319	0.999791	-0.0573317	0.555129
	Uba1	22201	4150139	-0.188995	0.0918201	-0.243867	0.16643	-0.102506	0.829856
	Uba2	50995	6760681	0.0212525	0.929719	-0.0367983	0.922131	0.141058	0.0816441
	Uba3	22200	6040341	-0.155616	0.337566	0.08551	0.675766	-0.0275805	0.926271
	Uba6	231380	6660397	-0.0129054	0.936872	-0.010766	0.956694	-0.0277799	0.855965
	Uba7	74153	6660242	-0.321065	0.164171	0.0141217	0.97249	0.211282	0.650274
E2 Conjugating Enzymes				6 week		18 week		26 week
	Genes	EntrezID	ID	logFC	adjP.Value	logFC	adjP.Value	logFC	adjP.Value
	3110006E14Rik	76980	6860541	0.101467	0.507703	0.287309	0.024091	0.229965	0.0465666
	Birc6	12211	70148	-0.110715	0.361944	0.0254488	0.896336	-0.0949287	0.183121
	Birc6	12211	101770435	0.159602	0.373344	0.0964057	0.336203	0.0811976	0.730763
	LOC100040961	100040961	103360152	0.522504	4.63033e-05	0.508193	0.0582948	0.577222	0.00665495
	LOC100045890	100045890	105670288	0.427631	0.000250609	0.624574	0.0104707	0.521646	0.00402948
	Ube2a	22209	4010563	-0.114044	0.625295	0.0738997	0.793527	0.058244	0.785195
	Ube2b	22210	4780497	0.00858374	0.952844	0.00334066	0.991618	0.0449472	0.690477
	Ube2c	68612	6130017	-0.0142971	0.942566	-0.0470358	0.86016	0.0130223	0.943973
	Ube2d1	216080	1850400	0.0368637	0.86647	0.0993541	0.415313	0.0256241	0.861923
	Ube2d2	56550	6510446	-1.17951	9.40151e-06	-0.762499	2.37421e-06	-1.04154	8.28518e-05
	Ube2d3	66105	3190452	-1.33385	1.95957e-07	-0.600477	0.00235105	-0.659507	0.00147288
	Ube2d3	66105	100780497	-1.47006	2.70603e-08	-0.994578	4.08607e-06	-1.20282	1.71044e-08
	Ube2d3	66105	105890021	-0.0392323	0.824773	-0.0748228	0.604793	-0.0586229	0.596109
	Ube2e1	22194	1090440	0.312036	0.00558135	0.0946914	0.887152	0.156833	0.217061
	Ube2e2	218793	610053	-0.485915	0.00242724	0.034615	0.921442	-0.211038	0.60286
	Ube2e3	22193	101980025	-0.111819	0.517802	-0.00193868	0.99531	0.173171	0.15859
	Ube2f	67921	2260112	0.0275288	0.910664	0.0127767	0.964603	-0.0699872	0.534373
	Ube2f	67921	5890687	0.215789	0.0485865	0.0588907	0.901632	-0.00136324	0.997719
	Ube2f	67921	3290711	0.367943	0.00225567	0.176846	0.580438	-0.0659258	0.785931
	Ube2g1	67128	5420528	0.423809	0.000342695	0.375459	0.00164564	0.59751	0.000499919
	Ube2g1	67128	2230546	0.373834	0.000308388	0.308497	0.110152	0.52683	0.000710194
	Ube2g1	67128	7040463	0.551421	0.000129402	0.411943	0.0515194	0.662718	0.0167218
	Ube2g2	22213	3870184	0.479514	0.0128958	0.378198	0.482633	0.235845	0.0160486
	Ube2h	22214	102230358	-0.362986	0.00103191	-0.65236	0.000453352	-0.458225	0.0642123
	Ube2i	22196	6350446	0.0654089	0.739317	-0.148428	0.354616	0.102882	0.243751
	Ube2i	22196	2680056	-0.00659305	0.972236	-0.0480468	0.755486	-0.0353132	0.783704
	Ube2j1	56228	4070133	0.587094	0.000275951	0.0794032	0.640358	0.00176803	0.99319
	Ube2j1	56228	104760398	-0.0799587	0.713854	-0.0325684	0.909084	-0.0191895	0.921936
	Ube2j2	140499	5420717	-0.19784	0.0402748	-0.0421044	0.930309	0.0275578	0.904966
	Ube2j2	140499	4850019	-0.0582337	0.626745	-0.0697941	0.661177	-0.0338042	0.829506
	Ube2k	53323	2810095	0.160081	0.131358	0.101089	0.350263	-0.0316423	0.757178
	Ube2k	53323	4120301	0.109053	0.450431	0.049798	0.833102	-0.0206782	0.921936
	Ube2k	53323	3990369	0.658814	3.21176e-06	0.514695	0.00503337	0.489995	0.00148069
	Ube2l3	22195	5900242	-1.62755	5.8189e-09	-1.34588	8.10508e-06	-1.437	8.91556e-05
	Ube2l3	22195	1690707	-1.60092	1.3501e-08	-1.52823	3.12177e-07	-1.517	1.89214e-05
	Ube2l6	56791	1170687	0.0445915	0.923919	0.121035	0.509203	0.17067	0.507572
	Ube2m	22192	2450215	-0.391295	0.000847742	-0.518523	0.00893607	-0.624296	0.0922896
	Ube2n	93765	520369	-2.62979	2.61391e-10	-2.34233	3.02607e-09	-2.40273	1.24904e-10
	Ube2n	93765	2900047	-0.526794	7.12873e-05	-0.110662	0.180498	-0.140023	0.074156
	Ube2o	217342	2190040	0.506046	0.00014981	0.814799	0.000205569	0.658685	0.000347925
	Ube2q1	70093	4210717	-0.0482141	0.668386	-0.0858952	0.529668	-0.027436	0.87064
	Ube2q1	70093	610348	-0.177119	0.193065	-0.0264426	0.918732	-0.0684475	0.754303
	Ube2q1	70093	2350114	-0.189059	0.169164	0.215919	0.186368	-0.129025	0.648375
	Ube2q2	109161	2640594	0.228247	0.303626	0.0144397	0.967745	0.0809211	0.58624
	Ube2q2	109161	3610019	0.0804024	0.566531	0.0653871	0.879439	-0.0043907	0.993439
	Ube2r2	67615	1230504	-0.47334	5.67383e-05	-0.323517	0.0148893	-0.340223	0.000797807
	Ube2s	77891	1850110	-0.102764	0.408438	-0.0896336	0.754028	-0.365494	0.018927
	Ube2u	381534	100130520	-0.100409	0.409506	-0.0764199	0.351329	0.0100456	0.952062
	Ube2w	66799	4850438	-0.0756349	0.447034	-0.0117694	0.966144	-0.0951034	0.341219
	Ube2z	268470	7050110	0.374649	0.000346824	0.326341	0.208843	0.15671	0.42318
	Ube2z	268470	3190040	0.109919	0.410649	0.029694	0.902115	-0.00263493	0.989142
E3 Ligases				6 week		18 week		26 week
	Genes	EntrezID	ID	logFC	adjP.Value	logFC	adjP.Value	logFC	adjP.Value
	ABTB1	80283	4780086	-0.482011	0.00763173	-0.310908	0.194808	-0.376908	0.305872
	ABTB2	99382	6550195	-0.0497086	0.769357	0.0373438	0.845154	-0.0895141	0.575065
	AMFR	23802	2810041	-0.418879	0.00104832	-0.514638	0.000182039	-0.299338	0.0437994
	AMFR	23802	105050204	-0.00859142	0.956924	-0.0471641	0.794454	0.0289803	0.829856
	ANAPC11	66156	1780601	-0.0645459	0.802294	-0.0666625	0.7498	-0.0372312	0.753873
	ANKFY1	11736	360309	-0.159945	0.348099	-0.0140367	0.964437	0.122593	0.665504
	ANKFY1	11736	5390021	-0.0156562	0.933304	0.000134424	0.999671	0.0101897	0.959688
	ANKFY1	11736	106510164	0.0371663	0.797436	-0.0431104	0.671083	-0.0246657	0.832373
	ANKIB1	70797	1980280	0.0785806	0.614758	0.133668	0.487736	0.00970356	0.95668
	ANKIB1	70797	100670463	-0.0266469	0.871991	0.0609653	0.776983	-0.000218421	0.99925
	ANUBL1	67492	1580113	-0.0918885	0.283303	0.0321552	0.852251	0.0404116	0.743562
	ARIH1	23806	6900025	1.38993	1.75806e-08	1.27845	1.77702e-07	1.12658	4.93684e-06
	ARIH1	23806	102510170	-0.293891	0.00501743	-0.00997852	0.951435	-0.0446259	0.70689
	ARIH2	23807	2810025	-1.40968	1.59987e-09	-1.67504	3.12317e-06	-1.10874	5.94472e-05
	ARMC5	233912	840040	0.0597281	0.788728	0.211672	0.160865	0.170452	0.535506
	ASB10	117590	4060136	-0.195882	0.108714	-0.0834331	0.920481	0.405217	0.00817871
	ASB11	68854	2060487	-0.563035	0.000660093	-0.360017	0.017186	-0.885976	0.00322865
	ASB13	142688	1090070	-0.0126963	0.946154	-0.0422359	0.801947	-0.0627729	0.708375
	ASB14	142687	5860427	-0.726993	0.000323555	-0.922651	0.00381214	-0.731312	6.06629e-05
	ASB14	142687	102810368	-0.0197254	0.94693	-0.499293	0.124055	0.0655849	0.907451
	ASB15	78910	450563	0.0875938	0.565473	0.046051	0.785687	-0.035061	0.830826
	ASB15	78910	102260369	0.135719	0.295523	0.0251548	0.902305	-0.0153113	0.913645
	ASB16	217217	1940152	-0.0241482	0.948189	0.0360036	0.888893	0.0566987	0.804885
	ASB17	66772	3520433	-0.0572618	0.641837	-0.0624254	0.413743	-0.0227825	0.867338
	ASB18	208372	3120014	0.130808	0.333407	0.0894327	0.626201	-0.0229815	0.884672
	ASB2	65256	4760168	0.0713388	0.8813	-0.281024	0.591311	-0.498247	0.127464
	ASB3	65257	770402	0.306186	0.0064625	0.166781	0.721818	0.258791	0.132601
	ASB3	65257	1780278	0.0554049	0.669741	0.179961	0.0552539	-0.122494	0.578533
	ASB3	65257	103290450	-0.363626	0.000389421	-0.157401	0.0678949	-0.156264	0.0674311
	ASB4	65255	2100064	-0.124785	0.605328	-0.0538757	0.810837	-0.0975647	0.269559
	ASB4	65255	3060059	-0.145247	0.0743637	-0.0211172	0.901424	-0.089633	0.369691
	ASB5	76294	2760575	-0.0396074	0.73679	-0.00887167	0.969301	0.0171662	0.926659
	ASB6	72323	2570600	-0.0559375	0.767365	0.0420903	0.915626	0.0835733	0.437407
	ASB6	72323	3850092	0.168996	0.203889	0.0891911	0.673519	0.0111271	0.969649
	ASB7	117589	520242	0.0350476	0.796969	0.0541211	0.617264	0.0758453	0.576241
	ASB7	117589	2450088	0.143554	0.0548072	0.0551512	0.631111	0.0256785	0.828756
	ASB7	117589	3990563	0.165104	0.159701	0.0516717	0.706535	-0.0658643	0.502929
	ASB7	117589	4280538	0.0865871	0.369993	0.0183988	0.93728	0.0262222	0.834693
	ASB7	117589	103060273	-0.505095	0.000119154	-0.283834	0.0345375	-0.346262	0.000821652
	ASB8	78541	2760253	0.238355	0.0599404	0.541337	0.00129481	0.454328	0.0189356
	ASB9	69299	6020500	-0.0533658	0.670425	0.0272039	0.857561	-0.0815718	0.564474
	ATRX	22589	2340039	0.0180736	0.927479	-0.0884416	0.538873	0.0707753	0.677056
	ATRX	22589	3610132	0.0312525	0.843042	-0.0357816	0.821382	0.012681	0.913451
	ATRX	22589	4210373	-0.0804708	0.368516	0.036801	0.837828	0.0161244	0.933742
	ATRX	22589	104920594	-0.264838	0.0664208	-0.201949	0.526156	0.018732	0.976704
	BACH1	12013	290195	-0.110947	0.812221	-0.126059	0.840298	0.00739936	0.986909
	BACH1	12013	102470070	-0.0384328	0.822222	0.0240184	0.88134	-0.0300296	0.765632
	BACH2	12014	6760131	-0.0635589	0.662091	0.0310334	0.929217	0.00895838	0.982613
	BARD1	12021	3170348	-0.0117832	0.944428	0.0768328	0.481665	-0.0338397	0.821111
	BCL6	12053	940100	-0.210867	0.468724	-0.544799	0.130124	-0.0565917	0.904686
	BCL6B	12029	60047	-0.406412	0.0123707	-0.239183	0.181391	-0.0868455	0.743752
	BFAR	67118	840035	0.244251	0.0319617	0.232931	0.07623	0.488333	0.000590047
	BFAR	67118	6110494	-0.0349131	0.867122	0.0151942	0.958556	0.0379004	0.774792
	BFAR	67118	6900672	0.0199009	0.880738	0.0661405	0.73791	0.0669533	0.711422
	BIRC2	11797	2940435	0.314066	0.0221608	0.143786	0.693223	0.00790057	0.986773
	BIRC2	11797	4730020	-0.263099	0.0673667	0.0349709	0.880253	-0.0107715	0.959292
	BIRC3	11796	6550411	-0.0474962	0.784342	-0.046523	0.792684	0.0615108	0.616831
	BIRC4	11798	1400129	0.0594145	0.690378	-0.0116665	0.963685	-0.0231255	0.889665
	BIRC4	11798	6960128	0.273529	0.00686968	0.0455335	0.703458	-0.142914	0.456609
	BIRC7	329581	610433	-0.128853	0.154017	-0.0576605	0.612334	0.0738594	0.301327
	BMI1	12151	2630204	-0.151998	0.331954	-0.191092	0.380458	-0.127471	0.567698
	BMI1	12151	3830026	0.499473	0.00330802	0.0930743	0.944591	0.284203	0.61013
	BRAP	72399	1500541	0.631634	0.000186147	0.694584	0.000401995	0.498489	0.000906795
	BRAP	72399	104200324	-0.0170993	0.94424	-0.164414	0.443175	0.0508933	0.925406
	BRCA1	12189	4780669	-0.0881451	0.447057	-0.0202542	0.923739	-0.2098	0.153379
	BRCA1	12189	104150463	-0.00547988	0.97833	-0.0292184	0.885331	-0.0793057	0.43816
	BTBD1	83962	5720619	-0.896164	1.81965e-06	-0.779371	0.000125057	-0.593194	0.000123865
	BTBD10	68815	2350086	-0.169304	0.109773	0.0476277	0.790074	-0.0908866	0.304421
	BTBD11	74007	6650154	-0.0486877	0.739061	0.0109604	0.958924	0.00184002	0.990417
	BTBD11	74007	105890632	0.00595431	0.970157	-0.091682	0.363525	-0.0717238	0.529222
	BTBD12	52864	2940072	-0.0765154	0.700961	-0.0703647	0.691819	-0.0593613	0.877838
	BTBD2	208198	4280068	0.0290954	0.902611	0.0784557	0.879746	0.0212981	0.95372
	BTBD2	208198	6020142	0.0352886	0.794694	0.082889	0.67494	0.00774925	0.986904
	BTBD3	228662	1980041	-0.0388886	0.908536	0.0750713	0.771602	0.166731	0.252611
	BTBD3	228662	2510577	0.0547313	0.603389	0.0243273	0.873127	0.0167378	0.939657
	BTBD3	228662	3190053	0.0270787	0.919118	-0.0819106	0.569471	-0.0177265	0.891209
	BTBD3	228662	4200746	-0.115985	0.444807	0.115967	0.323277	0.160692	0.18584
	BTBD3	228662	101940148	-0.055392	0.635615	0.0196822	0.908709	0.0179509	0.881182
	BTBD6	399566	110088	-0.328904	0.00521	0.013688	0.972356	-0.233289	0.262515
	BTBD7	238386	730288	0.059442	0.720541	0.020568	0.935781	0.0224862	0.867595
	BTBD9	224671	2450025	0.191648	0.209059	0.21116	0.394107	0.231965	0.0655058
	BTRC	12234	3170131	0.337029	0.000684386	0.276081	0.043458	0.122086	0.335401
	BTRC	12234	100770722	-0.0475948	0.710082	-0.0893547	0.578669	-0.00753335	0.964901
	BTRC	12234	105390309	0.0293397	0.83403	0.0066875	0.9761	-0.00853187	0.961685
	CBL	12402	6380068	0.153124	0.116342	0.0812545	0.300221	0.0198859	0.918186
	CBLB	208650	3520465	-0.199337	0.275008	-0.00418516	0.989004	-0.153094	0.051485
	CBLB	208650	4670348	-0.0651296	0.601517	-0.0255343	0.917847	-0.158135	0.540831
	CBLB	208650	102680070	-0.119632	0.327753	0.0213896	0.911907	-0.0487373	0.477668
	CBLB	208650	106520066	-0.299891	0.272503	0.181756	0.793434	-0.051228	0.918011
	CBLB	208650	106550500	-0.0313452	0.858355	-0.0434568	0.772598	0.00608106	0.970552
	CBLC	80794	50152	0.00744244	0.965999	0.0412766	0.805624	-0.0763783	0.361009
	CBLC	80794	100360176	-0.000956684	0.995092	0.0325531	0.855685	-0.0803199	0.332599
	CBLC	80794	100360487	-0.0241132	0.879094	-0.0603301	0.72803	-0.0374594	0.813847
	CBLL1	104836	430132	-0.144472	0.215548	-0.0932025	0.317602	0.0356693	0.724188
	CBLL1	104836	102030487	0.0506366	0.748141	0.108125	0.539265	0.0575705	0.755476
	CCIN	442829	101340100	0.0706387	0.679461	0.0337381	0.867402	0.0260943	0.867609
	CCNF	12449	6370288	0.0120042	0.962462	-0.0118224	0.970212	-0.0184747	0.847898
	CCNF	12449	106350133	0.0832944	0.535281	0.0372859	0.85923	-0.0903671	0.255526
	CGRRF1	68755	5900114	-0.392709	0.000862616	-0.489679	0.000768797	-0.471742	4.72412e-05
	CHFR	231600	3390050	0.0798405	0.757516	-0.0307213	0.879244	0.0674913	0.497723
	CHFR	231600	6450300	-0.0484561	0.716574	-0.0891217	0.354827	-0.0213484	0.894925
	CHFR	231600	6450736	0.141576	0.349888	0.00571165	0.983592	0.00488824	0.978278
	CISH	12700	840315	-0.65087	0.290867	0.374343	0.792322	-0.668531	0.481731
	CNOT4	53621	2320242	0.187791	0.0747645	0.188823	0.0444816	0.0133893	0.976704
	CNOT4	53621	6760706	0.269035	0.0113296	0.251563	0.478268	0.431794	0.180033
	CNOT4	53621	105290369	-0.653296	4.44558e-05	-0.284892	0.123034	-0.151095	0.473392
	CPSF1	94230	6290064	0.218547	0.00968727	0.28913	0.343058	0.5477	0.000582878
	DCST1	77772	430504	-0.0168033	0.918383	-0.0143477	0.944641	0.0709645	0.477957
	DDB1	13194	6110687	0.766381	6.77679e-07	1.00077	2.87176e-05	0.792778	0.00821133
	DPF1	29861	3840435	-0.0692881	0.504522	0.0424339	0.758487	0.050361	0.580229
	DPF1	29861	4540041	0.0633884	0.669668	-0.0814869	0.580623	-0.0208578	0.91333
	DTX1	14357	5900372	-0.0462598	0.729382	0.078901	0.673366	-0.0647301	0.445767
	DTX2	74198	4210041	0.348868	0.000766189	0.301229	0.0118207	0.22915	0.320688
	DTX2	74198	7000008	0.174121	0.112464	0.0816147	0.80964	0.177164	0.0731845
	DTX3L	209200	1050168	1.2004	0.000164076	1.01738	9.41885e-05	1.44591	1.221e-06
	DTX4	207521	4120433	0.0774402	0.634355	0.0321994	0.91289	0.0620939	0.698692
	ENC1	13803	4810348	-0.208233	0.130548	-0.0350506	0.924845	0.00847897	0.953081
	FANCL	67030	2060520	-0.0716662	0.739589	-0.0453416	0.7701	-0.0023762	0.991793
	FANCL	67030	3800692	-0.221016	0.018118	-0.0190152	0.956536	-0.0919278	0.531839
	FANCL	67030	5220066	-0.0824888	0.445026	-0.0929398	0.634809	-0.0648388	0.88193
	FANCL	67030	5270164	-0.101259	0.50263	-0.0155384	0.951704	0.0840787	0.179085
	FANCL	67030	6940056	-0.17292	0.101413	0.0029714	0.99407	0.0105071	0.959132
	FBXL10	30841	101990402	-0.0829103	0.418108	-0.00809274	0.964603	0.0648572	0.592071
	FBXL10	30841	104200132	-0.0601172	0.660653	0.0760935	0.669382	-0.0309095	0.833076
	FBXL10	30841	104570575	0.0470716	0.715836	-0.0819253	0.55563	0.0146539	0.903208
	FBXL10	30841	105220731	-0.210291	0.273676	-0.115147	0.633806	0.00381033	0.991825
	FBXL10	30841	106350288	-0.0286242	0.854136	-0.0266214	0.876855	0.10267	0.300897
	FBXL11	225876	4280671	-0.0151344	0.95506	-0.00560021	0.984609	-0.00255145	0.989142
	FBXL11	225876	101580239	0.258213	0.0458862	0.169321	0.497693	0.448693	0.624952
	FBXL12	30843	2230040	0.0622096	0.750217	0.100692	0.692626	0.14914	0.307467
	FBXL12	30843	3520008	-0.17559	0.145137	0.114061	0.445965	0.156208	0.327222
	FBXL14	101358	4670315	-0.0548836	0.613427	0.0285377	0.90773	-0.0538792	0.787885
	FBXL14	101358	104540324	-0.32948	0.000870614	-0.184692	0.0247712	-0.253694	0.157514
	FBXL15	68431	6860670	0.156151	0.158976	0.126029	0.634434	-0.0156107	0.972541
	FBXL16	214931	6770102	0.298933	0.00306175	0.247595	0.0162068	-0.00761753	0.978715
	FBXL18	231863	102630095	-0.00809884	0.960543	-0.00852023	0.969301	-0.0447573	0.705614
	FBXL18	231863	106100253	0.32488	0.00143838	0.25758	0.0103481	0.110873	0.258226
	FBXL18	231863	106940056	-0.0633227	0.523604	-0.0842168	0.454119	-0.0145481	0.934069
	FBXL2	72179	103990019	0.00792417	0.971862	-0.0181558	0.951977	-0.0132821	0.932178
	FBXL20	72194	4200064	0.275084	0.070664	0.267896	0.175124	0.0947845	0.695515
	FBXL20	72194	5050181	-0.035897	0.838773	0.067672	0.686404	-0.081901	0.405604
	FBXL4	269514	3140594	-0.0126052	0.933425	0.077319	0.430187	0.0248566	0.891815
	FBXL5	242960	510088	-0.0996735	0.44259	-0.00717626	0.98273	0.0531689	0.734371
	FBXL5	242960	770075	-0.55887	4.17289e-06	-0.353546	0.0082747	-0.413157	0.00179932
	FBXL5	242960	2970309	-0.0430439	0.682951	0.00919084	0.977398	0.0156941	0.913599
	FBXL5	242960	104070347	0.0128263	0.946848	0.0231137	0.891195	0.0534574	0.635857
	FBXL6	30840	2190739	-0.0514427	0.887484	-0.0530648	0.876855	0.00151811	0.997515
	FBXL6	30840	6110537	-0.141475	0.181022	-0.0282199	0.896403	0.060407	0.564489
	FBXL7	448987	6620711	0.0352985	0.811356	0.0297132	0.856826	-0.0142498	0.916485
	FBXL7	448987	101240044	-0.0706608	0.621266	-0.0521748	0.643561	-0.126597	0.640021
	FBXL8	50788	3840458	0.0134572	0.919274	0.0762592	0.715054	-0.0394265	0.755327
	FBXO10	269529	104730441	1.01372	6.45394e-06	0.992566	2.72661e-05	1.16109	6.40731e-07
	FBXO11	225055	101090368	0.00463275	0.977032	0.0177539	0.930278	0.0295682	0.79692
	FBXO11	225055	104610066	0.261647	0.00602373	-0.0173506	0.987557	0.408403	0.054247
	FBXO15	50764	104050341	0.0191682	0.927353	-0.0798993	0.48314	-0.0278927	0.706873
	FBXO16	50759	6770576	-0.0930878	0.538887	-0.0624852	0.648358	0.0622222	0.687689
	FBXO17	50760	6020072	-0.126451	0.334054	-0.016827	0.937315	0.0173826	0.903379
	FBXO18	50755	1240731	0.646747	0.000234045	0.861216	0.000208943	0.746979	2.13005e-06
	FBXO18	50755	6370541	0.223836	0.0353289	0.0308713	0.856883	0.0975628	0.488641
	FBXO18	50755	102370035	0.0372328	0.831065	-0.0337475	0.825902	-0.0677138	0.339918
	FBXO2	230904	6510091	0.0683455	0.528514	0.0354673	0.792684	-0.0774572	0.400714
	FBXO21	231670	6550070	-0.0156369	0.969495	0.237461	0.313694	0.359536	0.115541
	FBXO22	71999	4760010	-0.119147	0.435587	0.0258947	0.903016	0.102634	0.498738
	FBXO24	71176	1230132	0.271838	0.0164121	0.0950504	0.428506	0.0196668	0.905552
	FBXO24	71176	4610121	0.00856037	0.965218	-0.0400049	0.820155	-0.0143734	0.926772
	FBXO25	66822	460142	0.096969	0.444177	0.219375	0.0312751	-0.0813335	0.796411
	FBXO27	233040	4760100	0.712673	6.01199e-05	0.167841	0.0838184	0.5695	0.0124698
	FBXO28	67948	1340358	0.542474	1.54305e-06	0.381825	0.0013314	0.265417	0.0787393
	FBXO28	67948	4730100	-0.0338661	0.777347	0.0241933	0.910942	-0.01224	0.962651
	FBXO3	57443	6760673	0.224312	0.0331412	-0.0404714	0.953529	0.393963	0.0223238
	FBXO3	57443	6860131	-0.105818	0.256114	-0.0239199	0.878005	0.0353796	0.764179
	FBXO3	57443	107100110	-0.0877392	0.310528	0.0173734	0.91859	-0.0070118	0.956895
	FBXO30	71865	100130672	0.174872	0.102267	0.151408	0.199306	0.0815956	0.594109
	FBXO30	71865	101780035	-0.459232	0.0072128	-0.364858	0.000740143	-0.313204	0.0513058
	FBXO31	76454	60347	1.21858	0.000156716	1.21629	0.000399576	1.13428	1.01244e-05
	FBXO31	76454	2850168	1.37657	3.56504e-05	1.23049	7.73852e-06	1.24056	7.94642e-05
	FBXO32	67731	110037	-0.262333	0.769686	-0.77397	0.0189148	-1.17192	0.000129743
	FBXO32	67731	610750	-0.205733	0.839589	-0.431205	0.104377	-0.434669	0.255127
	FBXO33	70611	1510504	-0.034908	0.866472	-0.0501956	0.84192	-0.163795	0.340071
	FBXO34	78938	4010671	0.0106823	0.946158	-0.0208375	0.905365	-0.0150343	0.943883
	FBXO34	78938	5700647	-0.0216488	0.928976	-0.0025385	0.995966	-0.00154997	0.993666
	FBXO34	78938	6450026	-0.084364	0.434546	-0.0508345	0.882001	-0.00131942	0.99668
	FBXO36	66153	1410086	-0.587526	9.09475e-06	-0.474153	0.000622428	-0.494415	2.26761e-06
	FBXO38	107035	2570095	0.598277	3.04524e-05	0.450125	0.00404528	0.541521	0.000594328
	FBXO4	106052	5420563	0.0492333	0.836187	0.138228	0.544849	-0.0394849	0.952911
	FBXO4	106052	5420592	-0.108705	0.500711	-0.0179211	0.953583	0.061851	0.422715
	FBXO40	207215	2190286	-0.166777	0.308306	-0.706582	0.00290886	-0.604181	0.0163522
	FBXO40	207215	5670253	0.39446	0.00462783	0.0864126	0.616769	-0.0839198	0.718183
	FBXO41	330369	103290364	0.077585	0.416677	0.0590885	0.721402	0.00392731	0.977329
	FBXO42	213499	6400632	-0.135109	0.066507	0.0104261	0.951466	-0.155912	0.247841
	FBXO42	213499	6840181	0.0755997	0.641392	-0.052585	0.892039	-0.0967372	0.828383
	FBXO44	230903	4760372	-0.524726	6.59126e-05	-0.269756	0.139635	-0.463386	0.000664511
	FBXO45	268882	430368	-0.0363031	0.867757	-0.0644913	0.648358	-0.00836406	0.957635
	FBXO45	268882	104920292	-0.463582	0.00110001	-0.536879	0.00146888	-0.338408	0.0079103
	FBXO46	243867	870273	-0.1219	0.254444	-0.0143251	0.982493	-0.320213	0.0974426
	FBXO5	67141	2630551	-0.030393	0.853471	0.0268695	0.886259	-0.0058432	0.969739
	FBXO6	50762	5690692	-0.565477	2.31732e-05	-0.466916	0.176115	-0.661352	0.000242407
	FBXO7	69754	2030397	-0.0625338	0.705327	0.0587922	0.626201	0.00290502	0.992673
	FBXO8	50753	460600	-0.0488634	0.703804	0.0744987	0.340353	-0.064407	0.57833
	FBXO8	50753	3610133	0.459496	0.000758286	0.0521534	0.832454	0.00145089	0.997437
	FBXO9	71538	6420035	0.562891	0.000120691	0.171102	0.733165	0.34666	0.0141603
	FBXO9	71538	7050129	0.317787	0.0127447	0.0372199	0.937315	0.128053	0.434407
	FBXW11	103583	6450632	-0.0854334	0.408461	0.0345314	0.836575	-0.0312097	0.866354
	FBXW2	30050	4280017	0.0503434	0.688618	0.0973815	0.273884	-0.0819862	0.44256
	FBXW2	30050	101410132	-0.0456191	0.719161	-0.0998076	0.726877	0.0410659	0.866354
	FBXW2	30050	102100736	-0.291718	0.0191277	-0.228004	0.0132171	-0.078781	0.427609
	FBXW2	30050	102350204	0.109561	0.355879	0.029651	0.873127	-0.0517904	0.530972
	FBXW2	30050	104210288	-0.113776	0.381508	-0.217289	0.264475	0.0222521	0.956155
	FBXW2	30050	106770397	0.0220334	0.880218	-0.00184748	0.995457	-0.0171032	0.862126
	FBXW4	30838	3060577	-0.0237024	0.910664	-0.0352304	0.929525	-0.0979429	0.646084
	FBXW4	30838	5670095	-0.0951357	0.442754	-0.0944559	0.732514	0.105627	0.486552
	FBXW5	30839	4810102	-0.442202	0.876907	-2.27548	0.0916778	1.07676	0.578164
	FBXW7	50754	4210338	0.00168046	0.992121	0.0771075	0.541685	-0.0871495	0.338114
	FBXW7	50754	7050280	-0.13	0.526769	0.135896	0.552536	-0.0626651	0.831765
	FBXW7	50754	101170487	0.143755	0.274338	0.020333	0.920612	0.196644	0.117531
	FBXW8	231672	3130364	-0.194408	0.108513	-0.0790762	0.815879	-0.195593	0.555483
	FBXW8	231672	7040722	0.0218321	0.85817	0.04078	0.76582	-0.0829162	0.339713
	GAN	209239	100430110	0.133877	0.419298	0.0378152	0.885636	0.317468	0.00880762
	GAN	209239	105900021	0.13747	0.456465	0.0408109	0.81656	0.130492	0.171473
	GMCL1	23885	1170670	-0.212299	0.110074	-0.0072559	0.983294	0.0883891	0.719321
	GMCL1	23885	3190301	0.0100675	0.943819	-0.0677553	0.624029	-0.0939224	0.353229
	GTF2H2	23894	5130358	0.090373	0.529846	0.370734	0.00403017	0.382151	0.0025819
	GTF2H2	23894	102970113	0.0303691	0.888767	0.0278403	0.920992	-0.025861	0.851779
	GTF2H2	23894	105360121	-0.0279606	0.846146	-0.0616729	0.672582	0.0128147	0.890034
	GZF1	74533	6420446	-0.0860151	0.449804	-0.184703	0.635124	-0.161542	0.398087
	HACE1	209462	4210348	-0.015018	0.942474	0.0165533	0.953529	-0.146866	0.0547469
	HECTD1	207304	5890546	-0.105847	0.793445	0.0712936	0.801502	0.111257	0.488239
	HECTD1	207304	106860537	0.130877	0.523664	0.0923637	0.844994	0.280792	0.16115
	HECTD2	226098	2680014	0.0219387	0.886241	0.0871879	0.724339	-0.0289619	0.840048
	HECTD2	226098	3060689	0.0258058	0.917926	-0.100454	0.369083	-0.0803533	0.597796
	HECTD2	226098	103140368	0.289073	0.13207	0.0100655	0.99297	-0.343568	0.000506534
	HECTD3	76608	6220494	-0.302723	0.0501825	0.0587028	0.713849	-0.0572725	0.883535
	HECTD3	76608	100630164	-0.40535	0.00176622	-0.00511935	0.98273	-0.101824	0.589057
	HECW1	94253	101190372	0.0265059	0.831669	0.0531921	0.725195	0.0738156	0.498738
	HECW1	94253	103190064	-0.0285378	0.851053	-0.0474271	0.745513	0.0134745	0.929051
	HECW1	94253	103940736	-0.0363604	0.78595	-0.03624	0.788563	-0.0339391	0.823826
	HECW1	94253	105670048	0.00351959	0.984067	0.020412	0.87893	-0.0271201	0.777119
	HECW1	94253	106660114	-0.0176611	0.916583	-0.0347803	0.800785	-0.0439204	0.460997
	HECW2	329152	3140309	0.0954271	0.549149	0.00534096	0.979785	-0.0137151	0.930658
	HECW2	329152	100870411	0.0874519	0.562529	-0.00549219	0.980567	-0.0789133	0.289609
	HECW2	329152	102570735	0.0158056	0.918995	-0.00116911	0.99531	0.0038385	0.981137
	HERC1	235439	5290348	-0.0762674	0.828424	0.0246393	0.915789	-0.0749471	0.370406
	HERC1	235439	101170504	0.00465064	0.984614	-0.154837	0.86765	0.243007	0.457735
	HERC1	235439	102690487	-0.0721799	0.507189	-0.0840628	0.361767	0.0720192	0.499771
	HERC1	235439	103940215	0.118299	0.261775	0.0155751	0.956047	0.150419	0.193288
	HERC1	235439	104290341	-0.118566	0.477903	-0.124114	0.280376	-0.0413307	0.912907
	HERC1	235439	104730605	-0.0900685	0.598086	-0.0128873	0.943004	0.0022923	0.989053
	HERC1	235439	105700520	0.191056	0.0775525	-0.05152	0.765311	0.0250838	0.871651
	HERC2	15204	2970070	-1.12525	1.21147e-07	-0.689131	0.0615797	-0.67061	0.00467815
	HERC2	15204	102900041	-0.00222276	0.987956	-0.0221735	0.916725	-0.0946918	0.20864
	HERC3	73998	1770465	0.496012	0.000519865	0.272749	0.0624969	0.123076	0.264427
	HERC3	73998	3170711	-0.351828	0.00121261	-0.00576461	0.980932	-0.0782843	0.584416
	HERC4	67345	3710390	-0.0768117	0.426406	-0.0464325	0.760448	-0.0630254	0.466686
	HERC4	67345	4120687	0.476798	4.91216e-05	0.0879012	0.647949	0.0938125	0.57868
	HERC5	67138	4280687	-0.0839873	0.262441	0.0322279	0.861296	0.0379878	0.749202
	HIC1	15248	2650142	-0.100689	0.544588	-0.00289543	0.99551	0.0460035	0.906744
	HIC2	58180	4010433	0.00110663	0.996073	-0.0251063	0.951889	0.208986	0.213132
	HIC2	58180	102470605	-0.0977387	0.213293	0.0155726	0.946055	-0.00644201	0.975887
	HLTF	20585	1770066	-0.0121176	0.966149	0.00476807	0.989757	0.0888379	0.468561
	HLTF	20585	2640369	-0.0451815	0.693793	-0.0751342	0.728821	-0.132286	0.0943818
	HLTF	20585	103390048	-0.274132	0.00329587	0.0166196	0.933457	0.0297654	0.833539
	HLTF	20585	104540484	-0.502542	0.00391134	-0.297454	0.00124521	0.0196074	0.940891
	HUWE1	59026	2350546	-0.00124223	0.99495	-0.0281463	0.859052	0.0233168	0.89226
	HUWE1	59026	106840041	-1.25909	8.06515e-08	-0.349923	0.000351748	-0.372754	0.00635634
	IBRDC2	218215	100070082	0.180203	0.2695	0.284093	0.147764	0.61574	0.000145053
	IBRDC3	75234	4730538	0.367729	0.00350621	0.167517	0.336745	0.188614	0.251504
	IBRDC3	75234	101050397	0.476629	0.0024612	0.107576	0.361825	0.169291	0.235846
	IBTK	108837	780242	-2.46437	3.88588e-09	-2.14803	9.23771e-08	-1.93292	4.52179e-08
	IBTK	108837	100510601	-0.12394	0.382309	-0.0703217	0.801947	-0.0365413	0.865621
	IBTK	108837	102480673	-0.144166	0.40395	-0.100572	0.727577	0.0706471	0.456794
	IPP	16351	6020288	0.871295	1.0788e-07	0.884215	2.28917e-07	0.738543	1.89887e-06
	ITCH	16396	1410731	-0.0860996	0.454178	-0.0927448	0.698259	0.00892315	0.985069
	ITCH	16396	5700022	0.358108	0.0462028	0.13325	0.552536	0.362509	0.00297878
	IVNS1ABP	117198	4760601	-0.153618	0.063827	-0.0543511	0.844873	-0.0989351	0.256257
	IVNS1ABP	117198	6520113	0.387731	0.00620155	0.326453	0.578419	0.785325	0.00118947
	IVNS1ABP	117198	102940520	-1.36288	1.68891e-07	-1.35004	1.33563e-05	-1.25101	9.57537e-06
	KBTBD10	228003	101230114	0.140206	0.327616	0.188857	0.724611	0.275526	0.0747148
	KBTBD11	74901	101690528	0.00234634	0.986877	0.0965534	0.363212	-0.0623044	0.476231
	KBTBD2	210973	2320014	0.248446	0.00150267	0.19121	0.167779	0.196467	0.0819016
	KBTBD4	67136	70465	0.247155	0.0816305	0.170019	0.553325	0.160642	0.586886
	KBTBD4	67136	3840093	0.0458251	0.715534	-0.0277152	0.812055	0.0490402	0.592302
	KBTBD5	72330	6350025	0.865443	2.27159e-07	0.758024	0.35892	0.844945	0.0355123
	KBTBD7	211255	102100446	-0.0714564	0.692656	-0.0276807	0.930309	0.0621542	0.720577
	KBTBD7	211255	102190440	-0.2067	0.271909	0.00927353	0.980567	-0.0850022	0.814803
	KBTBD8	243574	100430113	0.111461	0.20559	-0.0116151	0.940436	-0.0958848	0.278061
	KBTBD8	243574	103450465	-0.0454798	0.81912	0.0305315	0.873923	0.00695593	0.966611
	KCNA1	16485	2030594	0.0831744	0.561334	-0.0786986	0.559591	-0.0348896	0.743562
	KCNA10	242151	101980142	0.0150759	0.93617	-0.0424232	0.863651	-0.0167761	0.89193
	KCNA2	16490	5080403	0.0174169	0.903929	0.0119439	0.951574	0.00889164	0.973162
	KCNA3	16491	510059	-0.0742754	0.465652	-0.0191283	0.934631	-0.0999863	0.222171
	KCNA4	16492	2320706	-0.00686597	0.964752	-0.0322144	0.882578	-0.0195227	0.892496
	KCNA5	16493	5270750	-0.287365	0.0940696	-0.00847506	0.983937	0.0362885	0.802913
	KCNA6	16494	450291	-0.0138538	0.941576	-0.0450467	0.880215	-0.156352	0.286882
	KCNA6	16494	1400086	0.0131377	0.956301	-0.127378	0.130057	-0.0798837	0.503226
	KCNA6	16494	1660291	-0.115262	0.27804	-0.100833	0.616659	-0.0817568	0.645861
	KCNA6	16494	2470576	0.164954	0.171289	-0.0388349	0.745786	-0.0673306	0.610612
	KCNA7	16495	1850133	-0.00983423	0.981351	-0.110646	0.8279	-0.0219061	0.966598
	KCNB1	16500	3610035	-0.0971583	0.626126	-0.0420282	0.935781	-0.161604	0.685427
	KCNB2	98741	103830593	-0.0479676	0.701094	-0.0819282	0.466145	-0.109417	0.663552
	KCNB2	98741	105720044	0.0800213	0.380639	0.0443601	0.810263	0.0336332	0.753488
	KCNC1	16502	770110	-0.46077	0.000484482	-0.183936	0.00873921	-0.155675	0.0614241
	KCNC1	16502	4560458	-0.564877	0.10047	-0.505575	0.0804048	-0.979207	0.00108088
	KCNC2	268345	4780292	-0.0314509	0.870907	-0.0484561	0.771284	-0.0266928	0.829226
	KCNC2	268345	6040075	-0.0424187	0.682836	-0.0820007	0.419082	0.0888888	0.380568
	KCNC2	268345	6200162	-0.0557815	0.645269	-0.0471987	0.695282	-0.0297891	0.843824
	KCNC2	268345	103990010	-0.0575455	0.600875	0.041969	0.863877	0.0200154	0.878219
	KCNC3	16504	3440026	-0.0593909	0.739722	-0.0026741	0.988479	-0.00572878	0.966391
	KCNC3	16504	4670288	-0.115228	0.202947	-0.125969	0.261058	-0.0992439	0.453128
	KCNC4	99738	110053	0.143319	0.628969	0.000393059	0.9998	0.0837177	0.677189
	KCNC4	99738	4760600	0.732085	0.00248685	0.540189	0.371083	0.64691	0.00212989
	KCND1	16506	6860278	-0.107708	0.300727	0.0346168	0.884457	-0.0443783	0.711015
	KCND1	16506	100870286	-0.0371204	0.821489	0.00290746	0.988253	-0.0470937	0.561302
	KCND2	16508	1170128	-0.00111144	0.99495	0.0322617	0.866405	0.0316294	0.763038
	KCND2	16508	2100112	0.0544888	0.714884	0.0409412	0.852251	0.0727418	0.343915
	KCND3	56543	670041	-0.033199	0.812629	0.0517977	0.690722	-0.0405232	0.657111
	KCND3	56543	105050619	-0.00490187	0.972676	-0.0261495	0.90626	-0.0740054	0.16785
	KCNG3	225030	6550609	-0.0572391	0.600981	0.0113468	0.960211	0.0490356	0.727359
	KCNRG	328424	3460315	-0.00681389	0.967129	-0.0322859	0.879489	-0.0916932	0.612129
	KCNRG	328424	3940072	0.169879	0.0567153	0.112006	0.319683	0.089667	0.172428
	KCNS1	16538	2570195	0.365918	0.154504	0.0458478	0.755521	0.0477173	0.646197
	KCNS2	16539	2510093	-0.0914838	0.482309	-0.0771817	0.570149	-0.0445421	0.75408
	KCNS2	16539	6450672	-0.0246352	0.894108	0.0587783	0.518398	-0.121025	0.333476
	KCNS2	16539	102940484	-0.0999292	0.481244	0.0222712	0.907074	-0.0173003	0.885246
	KCNS3	238076	4150039	0.0113488	0.948121	0.079692	0.623427	0.00103396	0.995126
	KCNV1	67498	6110332	-0.0836125	0.544307	-0.0334495	0.928148	-0.0860379	0.222489
	KCTD1	106931	940373	0.344072	0.0158373	0.567198	0.00400673	0.390489	0.00160215
	KCTD10	330171	2810687	0.0436468	0.817072	0.0635131	0.600304	-0.0890734	0.320817
	KCTD10	330171	3610026	-0.0534992	0.739589	0.166755	0.412189	-0.0839822	0.641785
	KCTD12	239217	7050091	-0.00582053	0.990893	0.0445393	0.951574	0.181179	0.605442
	KCTD12	239217	106510010	-0.127735	0.547723	-0.0374156	0.809246	-0.0450149	0.73231
	KCTD13	233877	2850064	-0.186305	0.203001	0.102878	0.492235	-0.0353675	0.935982
	KCTD14	233529	104810068	0.104223	0.457369	-0.0389947	0.803021	0.220877	0.0183278
	KCTD15	233107	2810735	-0.00594642	0.969527	-0.0949632	0.85231	-0.0251733	0.929113
	KCTD16	383348	4120142	0.0503789	0.64667	-0.0597493	0.732109	-0.0576655	0.682747
	KCTD16	383348	106660673	0.0262759	0.895915	-0.0402153	0.878367	0.011667	0.937818
	KCTD17	72844	102570019	-0.0359338	0.878644	-0.140904	0.571724	0.0333198	0.92681
	KCTD17	72844	103840048	-0.190124	0.349057	-0.0340169	0.947357	-0.0221764	0.97456
	KCTD2	70382	3170400	-0.0928134	0.57585	0.183578	0.326562	0.0913799	0.859372
	KCTD20	66989	1410390	1.13791	1.13291e-06	1.03665	8.63758e-06	0.934396	3.02597e-05
	KCTD20	66989	3990138	0.908728	2.88765e-07	0.581575	3.14571e-05	0.270817	0.114778
	KCTD20	66989	100580021	0.294891	0.00214222	0.00821617	0.975602	0.131558	0.0249333
	KCTD21	622320	105690706	-0.113897	0.335942	-0.00338481	0.990358	0.0976216	0.336253
	KCTD3	226823	4120538	-0.458421	0.000542976	0.0521399	0.831488	0.0510895	0.604788
	KCTD4	67516	1980156	0.00610899	0.973517	0.0153085	0.958544	-0.0609624	0.404725
	KCTD4	67516	101400017	-0.122556	0.196009	-0.0259477	0.899992	0.00583292	0.971063
	KCTD5	69259	5290735	-0.156326	0.20863	-0.0607073	0.807258	-0.0291416	0.883552
	KCTD6	71393	4070435	-0.269892	0.0633923	-0.248653	0.0602394	-0.304717	0.0112334
	KCTD7	212919	4230114	-0.0638107	0.628097	-0.00670621	0.976939	-0.117094	0.223472
	KCTD8	243043	6660593	-0.0332792	0.784709	0.050542	0.783755	0.0387449	0.735221
	KCTD9	105440	780577	-0.196014	0.257766	0.143031	0.582967	-0.058705	0.804819
	KEAP1	50868	1570121	0.0446186	0.831678	0.133865	0.107199	0.182481	0.0660752
	KEAP1	50868	2900546	0.0939725	0.62388	0.0673069	0.902115	0.276888	0.0904543
	KEAP1	50868	3840576	0.0728282	0.725419	0.0441255	0.955862	0.318292	0.223816
	KLHDC5	232539	100510273	0.0542245	0.732021	-0.00933323	0.963397	-0.035092	0.747207
	KLHDC5	232539	102690164	0.0155796	0.920934	0.000656625	0.998165	-0.0520644	0.617998
	KLHDC5	232539	103990139	-0.196204	0.0397853	0.044774	0.726713	-0.00883173	0.957081
	KLHDC6	74589	510288	-0.133209	0.269973	-0.0314678	0.827456	-0.08492	0.309994
	KLHL1	93688	6350021	0.0384656	0.822576	0.065599	0.775441	0.0252862	0.89325
	KLHL10	66720	780139	0.20186	0.0565829	0.169462	0.15435	0.161689	0.0474699
	KLHL11	217194	4120364	0.8583	0.00089618	0.242989	0.108246	0.220235	0.0783005
	KLHL12	240756	6040520	0.0972698	0.596074	0.00481825	0.989051	-0.0241739	0.85946
	KLHL13	67455	6590731	0.181826	0.0274539	0.00571625	0.97973	-0.0358783	0.828383
	KLHL14	225266	1690128	-0.111807	0.186188	-0.0176643	0.924622	0.0445148	0.727607
	KLHL15	236904	3840010	-0.168405	0.0129812	-0.0136379	0.961802	0.0144662	0.947644
	KLHL15	236904	100520324	0.0261926	0.893533	0.0134312	0.959321	-0.0137423	0.941187
	KLHL17	231003	1660142	-0.296366	0.067869	-0.134202	0.389032	-0.00947764	0.979188
	KLHL18	270201	4560075	-0.00608135	0.97434	0.00730078	0.98309	0.00318617	0.986909
	KLHL18	270201	106510138	0.0630109	0.578287	-0.0355409	0.842286	-0.00555374	0.978205
	KLHL20	226541	4050528	-0.110661	0.252065	0.0155027	0.960519	-0.0617773	0.537721
	KLHL21	242785	4200736	0.0359235	0.904334	-0.177847	0.717465	-0.051586	0.721044
	KLHL22	224023	460088	0.149671	0.0778675	-0.0741794	0.616788	-0.119319	0.17766
	KLHL22	224023	7100364	-0.0938211	0.476828	-0.268714	0.157665	0.0559394	0.89514
	KLHL22	224023	100630021	0.0735364	0.601193	-0.0165429	0.938534	0.00817888	0.961548
	KLHL23	277396	1190112	-0.271991	0.00992513	0.0439118	0.845505	0.0271831	0.765127
	KLHL24	75785	780369	-0.297838	0.00985023	-0.130984	0.446074	0.0549273	0.8368
	KLHL25	207952	4780193	-0.0643873	0.70557	0.0592772	0.651933	0.0633187	0.47712
	KLHL26	234378	3990037	0.117342	0.57343	0.27823	0.0831026	-0.0694624	0.775432
	KLHL26	234378	5570601	0.150425	0.130773	0.0575975	0.560346	0.0331224	0.866353
	KLHL28	66689	4920364	-0.0182273	0.910904	0.000653922	0.998237	-0.136429	0.10999
	KLHL29	208439	2970576	-0.126542	0.27804	-0.0592513	0.655609	0.0217128	0.874121
	KLHL3	627648	100380047	-0.0500409	0.66807	0.0450321	0.693223	0.0214968	0.868749
	KLHL30	70788	6770288	0.737992	0.00438057	0.756624	0.0204821	0.32316	0.487535
	KLHL31	244923	3450672	-1.16879	1.23043e-06	-0.983568	0.0197231	-1.19921	1.24865e-05
	KLHL31	244923	7610390	0.0496512	0.788451	0.080353	0.815067	-0.0757674	0.717675
	KLHL31	244923	103940670	-1.30285	3.12146e-07	-1.36957	1.05165e-07	-1.30228	5.40141e-06
	KLHL32	212390	100050193	0.0369605	0.797341	0.252229	0.00476246	0.324632	0.0071216
	KLHL34	245683	104540537	0.0963505	0.754259	-0.170602	0.716355	-0.0153147	0.959774
	KLHL4	237010	5080438	-0.0292507	0.810533	0.000863763	0.99778	-0.0295865	0.883793
	KLHL5	71778	3060484	-0.0715126	0.604992	-0.0291509	0.867819	0.0358857	0.830305
	KLHL5	71778	6400292	-0.0736011	0.409947	0.0443121	0.843735	-0.0371788	0.885149
	KLHL5	71778	103440253	-0.0896914	0.445026	-0.044436	0.754567	-0.0171672	0.922845
	KLHL6	239743	2940348	-0.0391003	0.805161	-0.029244	0.866405	-0.016733	0.908944
	KLHL6	239743	6450427	0.0853508	0.651308	0.254327	0.0215234	-0.0223254	0.931284
	KLHL7	52323	6350154	0.179263	0.236494	0.405085	0.0066028	-0.122817	0.699213
	KLHL8	246293	7050592	0.170038	0.0448793	0.073745	0.499986	0.0774394	0.631461
	KLHL9	242521	4570544	0.0647504	0.779938	0.05586	0.924845	0.140159	0.706545
	KLHL9	242521	5690348	0.148076	0.195495	0.00720811	0.996848	0.352651	0.475677
	LGALS3BP	19039	840692	-0.216504	0.525353	-0.163069	0.595172	0.105465	0.867156
	LINCR	214854	70372	0.0156848	0.932337	-0.0129611	0.96379	-0.0382606	0.818421
	LINCR	214854	2260100	0.0562213	0.706712	-0.0318308	0.879701	-0.0170009	0.912994
	LINCR	214854	3800427	-0.0148578	0.910935	-0.0535288	0.679937	0.0413117	0.717846
	LNX1	16924	3780725	0.00598246	0.969611	0.0214537	0.922237	-0.184377	0.297538
	LNX2	140887	3130025	-0.0235894	0.905874	0.229083	0.110768	0.15777	0.357014
	LONRF1	244421	100670136	0.0975333	0.704397	-0.117357	0.810481	0.252617	0.555346
	LONRF2	381338	104810079	-0.0395326	0.739061	0.0590001	0.722672	-0.0033433	0.98403
	LONRF3	74365	2510017	-0.0263379	0.854356	-0.0316376	0.850201	-0.0282555	0.807156
	LONRF3	74365	104010168	-0.623016	5.70338e-05	-0.133865	0.286675	-0.226644	0.251313
	LRRC29	234684	2940373	2.72642	1.69636e-05	2.09238	2.44761e-05	2.57171	9.23487e-08
	LRRC29	234684	106220524	-0.090872	0.486692	-0.0276304	0.891706	-0.0241128	0.828383
	LRSAM1	227738	2510603	-0.267513	0.00834326	-0.127107	0.665588	-0.405403	0.00602186
	LRSAM1	227738	5720348	-0.128091	0.164054	-0.00782272	0.965297	0.050333	0.680997
	LRSAM1	227738	6660131	0.113211	0.397477	-0.0677246	0.545229	0.0404595	0.778804
	LZTR1	66863	670017	-0.177426	0.0246185	-0.0639901	0.871058	0.0440486	0.932934
	MAP3K1	26401	5360347	0.186182	0.373487	0.31593	0.110013	0.347934	0.0460295
	MDM2	17246	3450053	0.415878	0.00748503	0.0424385	0.931943	0.414254	0.358289
	MDM2	17246	5080138	-0.019184	0.900687	0.0254054	0.888831	-0.071523	0.501036
	MDM4	17248	4070504	-0.0292351	0.81508	0.000516734	0.999123	-0.0639672	0.649697
	MDM4	17248	4780008	-0.00587781	0.976142	0.0493535	0.704755	-0.00638582	0.964043
	MDM4	17248	102570750	-0.105107	0.410833	-0.0607771	0.742762	-0.0665824	0.515948
	MDM4	17248	104780035	-0.0252859	0.887484	-0.166994	0.196097	0.0103304	0.968125
	MGRN1	17237	670131	-0.305265	0.00409116	-0.0963804	0.785487	-0.373025	0.116609
	MIB1	225164	3800537	4.62732	5.99496e-09	3.67223	4.09403e-08	4.20138	8.4728e-10
	MIB2	76580	2350021	-0.178179	0.0690708	-0.220845	0.0399659	-0.170045	0.179863
	MID1	17318	4070114	-0.0288516	0.842247	-0.0533576	0.654243	-0.100544	0.530307
	MID1	17318	4760458	0.0947305	0.61595	-0.0101908	0.975586	-9.53812e-05	0.999534
	MID1	17318	107000731	-0.0260916	0.867799	-0.0864636	0.567599	-0.04598	0.887358
	MID2	23947	4120309	0.231986	0.228856	0.203287	0.0352411	0.0584092	0.559632
	MID2	23947	101240114	-0.474637	0.000463936	-0.0978595	0.801938	-0.100152	0.6999
	MKRN1	54484	1410097	-0.177014	0.14341	-0.121869	0.162558	-0.13592	0.0604937
	MKRN1	54484	100130093	0.375693	0.0148966	0.15612	0.18706	0.27286	0.0268627
	MKRN1	54484	102650731	0.034895	0.802904	0.0057151	0.981867	-0.0611396	0.514817
	MKRN2	67027	2640739	-0.197873	0.1791	-0.286792	0.374424	-0.536734	6.47168e-05
	MKRN3	22652	1340270	0.136587	0.236189	-0.00587611	0.986925	0.0309263	0.808593
	MNAT1	17420	730292	0.302934	0.0226704	0.332336	0.0232529	0.320689	0.0526014
	MNAT1	17420	2350364	0.217817	0.0968359	0.343061	0.0282958	0.259285	0.0985952
	MSL2L1	77853	940687	-0.347521	0.0034902	-0.695342	0.0195211	-0.171657	0.697803
	MSL2L1	77853	100580546	-0.240463	0.0682708	-0.0637283	0.663369	-0.171846	0.167441
	MSL2L1	77853	105390465	-0.219728	0.0114654	-0.0798324	0.775871	0.0198277	0.931691
	MSL2L1	77853	106590156	-0.0230846	0.88024	-0.0382033	0.877012	0.065964	0.447885
	MSL2L1	77853	107040465	-0.569192	6.93705e-06	-0.352686	0.00407882	-0.272921	0.0360035
	MYCBP2	105689	3120039	0.180329	0.123083	-0.167117	0.506508	-0.119236	0.729046
	MYCBP2	105689	4050270	0.199333	0.0409059	0.073872	0.522226	0.1106	0.339988
	MYLIP	218203	50717	-0.111294	0.174127	0.0041641	0.990262	-0.111817	0.125426
	MYLIP	218203	4050672	0.0355613	0.8388	-0.105886	0.322039	0.0468282	0.66504
	MYNN	80732	1980022	-0.164631	0.0631606	-0.155102	0.246084	-0.217007	0.121799
	MYNN	80732	4210358	0.0186167	0.901963	0.00280762	0.990724	-0.0610969	0.711052
	MYNN	80732	101170538	0.0652869	0.549499	-0.133791	0.17165	-0.0126665	0.943024
	NEDD4	17999	460736	-0.746062	2.61353e-07	-0.754854	3.05504e-06	-0.793038	1.58839e-05
	NEDD4	17999	1190280	-0.0324017	0.878187	-0.0981397	0.187343	0.150175	0.0508886
	NEDD4L	83814	6380368	-0.740975	0.000540433	-0.0471617	0.917258	0.0611752	0.898235
	NEURL	18011	101090239	0.0932763	0.766065	0.122178	0.922949	0.0907287	0.87359
	NEURL2	415115	102370093	-0.200624	0.143915	-0.1569	0.597129	-0.197633	0.599379
	NFX1	74164	450504	0.0556431	0.702028	0.0530185	0.828171	0.0589407	0.565694
	NFXL1	100978	4480026	-0.0376048	0.828338	0.109537	0.592644	0.0683136	0.656908
	NFXL1	100978	100360156	0.0350112	0.867013	-0.0883499	0.401136	-0.0169326	0.9421
	NFXL1	100978	100450164	0.0144824	0.925906	-0.00943644	0.980233	-0.0756355	0.345569
	NFXL1	100978	100840039	0.120953	0.286293	0.0138723	0.94519	-0.0406284	0.687485
	NHLRC1	105193	1450128	-0.689571	0.000155264	-0.355479	0.050603	-0.563967	0.130875
	NOSIP	66394	6290671	-0.141691	0.449734	-0.0672564	0.87606	-0.259242	0.176078
	NOSIP	66394	6380064	-0.0035698	0.989919	0.0426662	0.914092	-0.140997	0.22449
	NSMCE1	67711	3870601	0.527349	6.66659e-06	0.819389	0.00264334	0.80014	0.00247655
	OSTM1	14628	5720044	-0.410236	0.0234294	-0.290193	0.291	-0.238432	0.0724642
	OTUD7B	229603	2640398	0.293896	0.205851	0.151637	0.802554	0.398673	0.000586009
	OTUD7B	229603	101580484	0.454746	0.0487431	0.112455	0.44685	0.0754181	0.632567
	OTUD7B	229603	105390408	0.497413	0.00638061	0.358556	0.0226067	0.294519	0.225985
	PARC	78309	4540056	-0.0797543	0.509857	-0.020209	0.91054	-0.0589425	0.492027
	PARC	78309	100580253	-0.0196422	0.928423	-0.0838636	0.560527	-0.0685076	0.641903
	PARC	78309	102450092	-0.0232186	0.908473	-0.039662	0.855459	0.0775613	0.351404
	PARK2	50873	2030053	-0.0514791	0.665398	-0.0291982	0.883135	-0.00164187	0.991763
	PARK2	50873	2030452	0.0050959	0.983989	0.0584245	0.697524	0.046939	0.883793
	PARK2	50873	3520594	-0.227943	0.00358815	-0.242378	0.000858772	-0.0927326	0.10194
	PARK2	50873	4200136	0.124342	0.268387	0.0855696	0.5434	0.0655258	0.399579
	PATZ1	56218	105670278	0.277275	0.0150465	0.0978583	0.463134	0.0166867	0.876345
	PCGF1	69837	6550402	0.11898	0.481244	0.170156	0.356377	-0.100938	0.833892
	PCGF2	22658	6370347	0.073155	0.612303	-0.0244762	0.897842	-0.0338389	0.761085
	PCGF3	69587	6100605	0.106009	0.500901	-0.0908224	0.788563	-0.244836	0.32219
	PCGF5	76073	2650403	0.14796	0.266338	-0.122531	0.633528	-0.17765	0.369194
	PCGF6	71041	6420487	-0.168638	0.381986	0.0119443	0.979012	-0.097235	0.603671
	PDZRN3	55983	2340131	-0.330787	0.0276401	-0.160425	0.242624	-0.280283	0.0115622
	PDZRN4	239618	102260021	0.0630255	0.662384	0.166639	0.0511262	0.0534422	0.702882
	PDZRN4	239618	102260647	0.164015	0.0580009	0.0135954	0.954461	0.0565194	0.643528
	PDZRN4	239618	103120746	0.0328084	0.85536	-0.0255836	0.853338	-0.0320351	0.777702
	PDZRN4	239618	105420725	0.0183867	0.921504	-0.00354361	0.986144	-0.0125345	0.945289
	PDZRN4	239618	106200541	0.0199792	0.932438	-0.0198151	0.910942	-0.0451998	0.651108
	PEX10	668173	103440400	0.0527736	0.849303	-0.168399	0.223961	-0.0496593	0.887398
	PEX12	103737	110286	0.0774682	0.535056	0.00116567	0.998237	0.0579795	0.558889
	PHF7	71838	1510519	0.61052	1.39022e-05	0.209761	0.539363	0.0936667	0.723965
	PJA1	18744	2970600	0.0242529	0.906813	0.282782	0.0264016	-0.143136	0.520351
	PJA1	18744	104280079	0.113716	0.493057	0.0337893	0.854095	0.103542	0.378709
	PJA2	224938	430537	0.821159	2.23945e-08	0.91708	0.00542266	1.05604	4.34131e-06
	PJA2	224938	102370324	0.0739402	0.576091	0.155479	0.233276	-0.0327973	0.763689
	PML	18854	50093	-0.14062	0.137822	-0.0948211	0.646378	-0.18498	0.0844282
	PML	18854	2190435	0.00898381	0.963762	0.00889886	0.975586	0.00863739	0.954317
	PML	18854	2450402	0.0404418	0.754059	0.0312542	0.808323	0.035273	0.809828
	PML	18854	3840082	0.0301442	0.888207	0.0958486	0.546506	0.0189295	0.981055
	PML	18854	105900195	0.0666811	0.519007	0.00712586	0.983027	0.087518	0.55011
	PPIL2	66053	6020279	-0.919153	2.04613e-07	-0.915658	6.85626e-07	-0.632214	6.40517e-06
	PRPF19	28000	2690082	0.596397	0.000174516	0.262074	0.636424	0.428558	0.239819
	PRPF19	28000	5690138	0.516312	0.000169657	0.338113	0.200621	0.319478	0.313195
	RAB40B	217371	5700338	0.0558543	0.854334	0.0497325	0.885636	0.195018	0.0162261
	RAB40C	224624	840309	0.163843	0.0976524	0.0130245	0.964977	0.0131436	0.96201
	RABGEF1	56715	4010497	0.270309	0.0733727	0.101301	0.716289	-0.0609232	0.912907
	RAD18	58186	5670372	-0.0885967	0.52337	0.011504	0.967439	-0.0245723	0.885703
	RAD18	58186	101240605	-0.0373825	0.85536	-0.0788181	0.60172	-0.0402761	0.83303
	RAD18	58186	102850019	0.0337573	0.805291	-0.0316477	0.829502	-0.0921864	0.307884
	RAG1	19373	2850279	-0.000968991	0.99495	0.0144508	0.938534	0.0559791	0.632242
	RAPSN	19400	610110	0.102704	0.559982	-0.02346	0.960211	-0.0215073	0.967035
	RAPSN	19400	2370162	0.262779	0.0210917	-0.00103549	0.999039	-0.173556	0.68455
	RBBP6	19647	2320129	0.0358061	0.839589	-0.0585495	0.728743	-0.0310061	0.784667
	RBBP6	19647	6370138	-0.533883	4.86632e-05	-0.255517	0.0199939	-0.137698	0.444343
	RBBP6	19647	6420435	0.118702	0.173598	0.00128696	0.996848	-0.0790498	0.318089
	RBBP6	19647	106370463	0.197872	0.0408842	-0.020285	0.937927	-0.00662042	0.974917
	RBCK1	24105	2340746	-0.280115	0.012817	-0.246637	0.685665	-0.221361	0.237411
	RBX1	56438	2120010	0.42849	0.000142899	0.552385	0.00342687	0.454076	0.031661
	RBX1	56438	2340047	-2.32945	1.36887e-10	-2.53273	2.21834e-09	-2.68379	3.98695e-12
	RC3H2	319817	6400086	0.10087	0.669627	0.0884148	0.936327	-0.0796029	0.845342
	RC3H2	319817	104280452	0.0334812	0.790488	-0.0136784	0.956884	-0.0814809	0.473531
	RC3H2	319817	105290619	-0.0924842	0.427872	-0.0121583	0.966878	0.0309915	0.784223
	RCBTB1	71330	1400162	-0.0247271	0.8879	0.0530262	0.707342	-0.0768353	0.424477
	RCBTB1	71330	104760358	0.078051	0.537946	-0.0211041	0.930477	0.0517754	0.698692
	RCBTB2	105670	1980746	0.00923583	0.971983	0.0295596	0.897116	-0.0520294	0.630378
	RCHY1	68098	3800739	0.134443	0.386823	0.0945848	0.732751	-0.332672	0.00444255
	RFFL	67338	1340609	0.149319	0.540757	0.00395458	0.989014	-0.0901094	0.158233
	RFFL	67338	1450458	0.0997823	0.701707	0.114992	0.201047	-0.062306	0.675372
	RFFL	67338	6450010	0.122916	0.363763	0.109554	0.237138	-0.00387648	0.991323
	RFWD2	26374	1690162	-0.463437	0.000509695	-0.138831	0.605111	-0.280063	0.0165131
	RFWD2	26374	5130494	0.133424	0.347872	-0.0817032	0.96079	0.117004	0.83303
	RFWD2	26374	106940368	-1.26455	5.454e-09	-0.506773	2.86716e-05	-0.896491	6.96681e-06
	RFWD3	234736	6350484	0.100433	0.632302	-0.0305986	0.864049	0.123129	0.484778
	RFWD3	234736	6900358	0.191484	0.0347399	0.023416	0.913112	0.149152	0.227386
	RHOBTB1	69288	1410010	0.156567	0.0870235	0.187344	0.544802	0.263612	0.0121554
	RHOBTB1	69288	106100044	-0.114961	0.689807	-0.219903	0.583596	0.222845	0.294103
	RHOBTB2	246710	1570129	0.381102	0.0229313	0.27304	0.186888	0.139255	0.361088
	RHOBTB2	246710	2320253	0.296055	0.0027455	0.147791	0.449378	-0.0768966	0.649064
	RHOBTB2	246710	3520253	0.549241	0.00342714	0.623053	0.0522061	0.179513	0.130821
	RHOBTB3	73296	4010687	-0.588861	0.000119154	-0.657007	0.0190948	-0.821808	2.2242e-06
	RING1	19763	4560180	-0.171565	0.0818985	-0.0263211	0.859635	-0.00116166	0.995858
	RKHD3	108797	6180471	0.0208747	0.910381	-0.0510808	0.776524	-0.0834392	0.310784
	RNF10	50849	1240438	0.302405	0.00428541	-0.00271832	0.998336	0.0172058	0.975003
	RNF10	50849	102570333	0.00428249	0.978781	-0.0203979	0.916659	-0.0109409	0.92968
	RNF103	22644	840452	0.0586659	0.845165	0.239908	0.421329	0.037082	0.947565
	RNF11	29864	3990068	0.15773	0.252084	-0.0462307	0.935545	-0.405204	0.0259049
	RNF11	29864	5080458	0.137575	0.343736	-0.2454	0.477265	0.0366747	0.922931
	RNF111	93836	2970072	-0.00915475	0.951995	-0.0464051	0.698892	-0.0791825	0.488725
	RNF111	93836	3140112	0.00145184	0.992091	0.0677964	0.555134	-0.140624	0.0369383
	RNF111	93836	5130647	0.250689	0.00487005	0.120406	0.594855	0.0830308	0.50666
	RNF12	19820	6860717	-0.0816257	0.604143	-0.0108502	0.960211	-0.0425339	0.805359
	RNF12	19820	104280411	-0.0303452	0.847212	-0.0179139	0.920757	-0.0364717	0.75363
	RNF121	75212	110079	0.00184982	0.992091	-0.0656267	0.546984	-0.0322408	0.774288
	RNF121	75212	1580279	0.0891856	0.726257	0.0221597	0.92987	-0.127013	0.594918
	RNF121	75212	104780091	-0.535534	3.51843e-06	-0.229952	0.0186368	-0.346822	0.00975891
	RNF122	68867	6200184	0.12212	0.51433	0.0422573	0.854828	0.104282	0.0992787
	RNF123	84585	102650097	-0.376891	0.00382615	-0.132755	0.847305	0.0187563	0.946567
	RNF123	84585	105290253	-0.480074	0.000562138	-0.366664	0.0373479	-0.217072	0.481737
	RNF125	67664	2900670	-0.031918	0.824953	-0.035567	0.814935	-0.0440885	0.747626
	RNF125	67664	4560273	-0.20292	0.118298	-0.00924407	0.974691	0.0805483	0.554804
	RNF126	70294	4560563	-0.465325	0.00725807	-0.232401	0.0102042	-0.151401	0.0431677
	RNF128	66889	1230300	-0.0352813	0.836824	0.000677098	0.999078	-0.0330663	0.834102
	RNF128	66889	5670273	0.542639	6.06982e-05	0.210299	0.512559	0.259674	0.0110782
	RNF13	24017	2370021	0.016356	0.911837	-0.024804	0.929657	0.0276614	0.851834
	RNF13	24017	103450279	-0.00944593	0.944995	0.0421289	0.846862	0.019954	0.874676
	RNF13	24017	104070435	0.0948691	0.451856	-0.114571	0.925111	0.459523	0.157776
	RNF130	59044	4230731	-0.232487	0.00981341	-0.574979	6.62206e-05	-0.618567	5.02444e-05
	RNF133	386611	3440154	0.0851104	0.39257	-0.00139117	0.995901	0.0612486	0.573245
	RNF135	71956	1660685	0.0875925	0.440573	0.0829609	0.566293	-0.0703838	0.573315
	RNF135	71956	6180390	0.311582	0.00299841	0.270647	0.00562762	0.357917	0.00460187
	RNF138	56515	110142	0.490567	7.30912e-05	0.408345	0.000240723	0.369285	0.00723153
	RNF138	56515	3870129	-0.509542	0.000182732	-0.0991924	0.279214	-0.163759	0.1716
	RNF138	56515	6020441	-0.0261129	0.875395	0.0500802	0.880379	0.0545618	0.633142
	RNF138	56515	6400193	0.0290776	0.83846	-0.0333465	0.901448	-0.0193324	0.9096
	RNF139	75841	2650114	0.125511	0.270991	0.0369237	0.866405	0.117478	0.396504
	RNF139	75841	3610450	-0.0511363	0.621975	0.0476939	0.633554	-0.00369163	0.979927
	RNF14	56736	50402	0.0665889	0.526829	0.054013	0.745422	0.00121104	0.994858
	RNF14	56736	1340041	0.553303	7.67175e-05	0.294493	0.447388	0.46508	0.00223163
	RNF14	56736	6370687	0.448999	9.18592e-05	0.218204	0.646033	0.469443	0.00991068
	RNF141	67150	6840041	0.854415	1.58782e-07	0.580272	8.76268e-05	0.591936	0.000117914
	RNF145	74315	3170397	0.0121931	0.954975	0.0640725	0.839604	0.369238	0.00449144
	RNF148	71300	107000180	-0.0185957	0.884569	-0.00178354	0.994636	0.0191901	0.899149
	RNF149	67702	5270494	-0.138351	0.153781	-0.00118234	0.997935	-0.0702849	0.508755
	RNF150	330812	7000500	-0.00573332	0.977847	-0.0831111	0.554255	-0.0070625	0.977259
	RNF150	330812	100450368	0.0986388	0.468113	-0.035669	0.849872	0.0610251	0.522793
	RNF151	67504	610692	-0.0163963	0.910904	0.0210303	0.923677	-0.065761	0.623633
	RNF152	320311	4200546	-0.33518	0.164985	-0.0824463	0.704755	0.0257537	0.893599
	RNF157	217340	2120333	0.0529326	0.705405	0.00364419	0.989489	0.00643958	0.971125
	RNF157	217340	103800673	-0.0588413	0.546861	-0.0120887	0.946461	-0.0304267	0.860152
	RNF165	225743	100610273	0.3562	0.0096826	0.14174	0.176806	0.321118	0.00233296
	RNF165	225743	102350592	0.0884662	0.561558	0.083627	0.393282	-0.0479458	0.638138
	RNF165	225743	107000735	-0.0797942	0.367862	0.0439161	0.732751	-0.0257083	0.843855
	RNF166	68718	5570333	-0.130827	0.422066	-0.126977	0.717465	-0.381622	0.158005
	RNF167	70510	1410026	-0.00409881	0.986751	0.0199052	0.983982	0.0634577	0.854931
	RNF167	70510	1500333	-0.0584319	0.657382	-0.134794	0.254588	-0.132278	0.714754
	RNF167	70510	2810091	0.0779435	0.705762	-0.109607	0.865455	-0.0541542	0.804129
	RNF167	70510	4730093	-0.0116442	0.952122	-0.0776034	0.896606	0.0382134	0.777529
	RNF168	70238	60138	0.173071	0.267805	0.136596	0.344074	0.113263	0.270053
	RNF17	30054	450487	-0.0260945	0.857693	0.0180361	0.914062	0.00525445	0.979297
	RNF17	30054	730341	-0.00280504	0.989184	0.0113617	0.966318	-0.0579571	0.590133
	RNF17	30054	6620673	0.0144964	0.911837	-0.0168124	0.947689	-0.0730638	0.593153
	RNF17	30054	102060619	-0.116309	0.368792	-0.00645369	0.975586	0.0207471	0.886072
	RNF170	77733	2650348	1.60437	1.51708e-08	1.31679	0.000422543	1.66229	5.16734e-09
	RNF181	66510	2120026	0.758397	7.17082e-06	0.333843	0.300816	0.210853	0.253956
	RNF181	66510	4670079	0.662695	4.08028e-05	0.380747	0.169154	0.275819	0.0774945
	RNF182	328234	3140537	0.118815	0.269674	-0.0073386	0.979504	0.044326	0.536929
	RNF183	76072	1500167	-0.115364	0.204854	-0.084324	0.515337	-0.0299091	0.891823
	RNF185	193670	60446	0.0320867	0.815575	-0.00361079	0.990946	-0.065445	0.557028
	RNF185	193670	6510600	0.101553	0.374479	-0.0164842	0.966524	0.0215874	0.90127
	RNF185	193670	6940433	0.0207347	0.933513	0.100103	0.850998	-0.0297219	0.963537
	RNF186	66825	520286	-0.0131281	0.932915	-0.0956553	0.410527	-0.135361	0.139948
	RNF2	19821	2340497	0.00374189	0.980792	0.0370537	0.787731	0.0525687	0.727039
	RNF20	109331	3060717	-0.0669032	0.610097	-0.121348	0.298034	0.0749723	0.285586
	RNF207	433809	104540403	-0.078402	0.44956	-0.0035461	0.987561	-0.0497652	0.568246
	RNF208	68846	3360692	0.825369	1.10378e-05	1.04356	4.5395e-05	0.808346	8.74883e-08
	RNF213	629974	2940487	-0.246288	0.158536	-0.0099359	0.970804	0.314473	0.726603
	RNF214	235315	7050369	0.435073	0.000130349	0.44534	0.000286372	0.267194	0.0117947
	RNF215	71673	4540575	-0.0791987	0.705773	0.0748433	0.810481	0.146852	0.309358
	RNF24	51902	4230280	-0.0283256	0.83046	-0.0537976	0.624731	-0.047739	0.784076
	RNF24	51902	6100070	-0.0349436	0.823795	-0.189235	0.0382757	-0.0104581	0.970144
	RNF24	51902	6620739	-0.0676404	0.56257	-0.0728733	0.606186	-0.0208164	0.87445
	RNF24	51902	101410500	0.11856	0.396316	0.0729675	0.552965	0.0536329	0.68654
	RNF25	57751	2120632	0.432168	8.54635e-05	0.36062	0.000127986	0.149514	0.481502
	RNF25	57751	6760563	0.441665	0.00064229	0.284432	0.203483	0.17672	0.0343806
	RNF26	213211	3710292	-0.0970625	0.466299	-0.066058	0.701943	0.0233728	0.834746
	RNF26	213211	105340279	-0.239667	0.0938032	-0.0227061	0.94744	-0.156792	0.445054
	RNF31	268749	110035	-0.414049	0.00143777	-0.321928	0.087743	-0.2989	0.0142414
	RNF32	56874	4070131	-0.0123009	0.94055	-0.0295156	0.914092	-0.0281438	0.876201
	RNF34	80751	3800332	0.405907	0.0105153	0.196634	0.560527	0.604639	0.000447856
	RNF34	80751	4590717	0.160558	0.365198	0.0382702	0.942958	0.139127	0.325777
	RNF34	80751	5670138	0.288663	0.103561	-0.0492351	0.937281	0.274297	0.248091
	RNF38	73469	1940746	0.193965	0.040711	-0.0654852	0.845456	0.0462901	0.821397
	RNF38	73469	3140133	-0.112222	0.189264	-0.0509664	0.633554	-0.000311225	0.999111
	RNF38	73469	3840601	0.306528	0.00108613	0.0773439	0.616788	0.0248265	0.841839
	RNF38	73469	104780010	-0.538057	7.13377e-05	-0.431371	0.0150231	-0.469927	0.000608254
	RNF39	386454	100380113	-0.66158	4.89974e-07	-0.591413	0.00143051	-0.41722	0.00597546
	RNF4	19822	580286	0.0506829	0.69165	-0.0527831	0.880088	0.100042	0.806426
	RNF4	19822	1400152	0.231385	0.0206789	0.362888	0.127884	0.272858	0.203079
	RNF40	233900	3610397	-0.0176492	0.934999	0.0819808	0.726076	-0.0785143	0.774274
	RNF40	233900	103850097	-0.00546476	0.975672	0.0471738	0.798286	0.0217603	0.88313
	RNF41	67588	1050711	0.242701	0.0187762	0.0715746	0.760424	0.00240916	0.992491
	RNF41	67588	5820333	-0.0854505	0.595454	0.0523398	0.811658	-0.169976	0.485062
	RNF43	207742	5270079	0.237218	0.0770038	0.283919	0.033952	0.276441	0.00841538
	RNF44	105239	5910692	-0.280453	0.0155705	-0.0573659	0.915129	-0.257781	0.236585
	RNF5	54197	2760088	-0.0113426	0.963059	-0.235847	0.103265	-0.227531	0.130522
	RNF6	74132	2640035	0.224523	0.178113	-0.141282	0.528756	0.486874	0.0638575
	RNF8	58230	1170563	0.186367	0.160925	0.182926	0.577971	0.153133	0.339975
	RNF8	58230	1450132	0.0645933	0.787336	0.101856	0.833114	0.305963	0.265009
	RSPRY1	67610	6860707	0.0918559	0.48144	0.0265023	0.901591	0.0168926	0.895021
	SF3B3	101943	3710044	0.517122	0.000302654	0.51602	0.0610702	0.582986	0.00162559
	SH3RF1	59009	1190463	-0.330633	0.00397051	0.01067	0.984146	-0.333228	0.353146
	SH3RF1	59009	2450594	-0.0152718	0.931756	-0.0594	0.707649	0.00224166	0.990046
	SH3RF1	59009	6020026	-0.0388023	0.731042	0.00266558	0.990476	-0.0610718	0.710832
	SH3RF2	269016	6200600	0.149497	0.583811	0.210279	0.100794	0.00137463	0.995858
	SHKBP1	192192	510403	-0.15802	0.166084	-0.0579749	0.658258	-0.101414	0.203607
	SHKBP1	192192	1240286	-0.101493	0.47066	0.0326479	0.94123	0.0200086	0.884216
	SHPRH	268281	3990458	-0.11374	0.319113	-0.00959696	0.977388	-0.0318015	0.845617
	SHPRH	268281	107040692	0.074477	0.462477	0.00324531	0.987921	-0.0291167	0.811039
	SIAH2	20439	7210672	-0.190984	0.137981	-0.0224601	0.932163	-0.255412	0.0906564
	SKP2	27401	360711	-0.0710298	0.731339	-0.107838	0.418998	-0.0125759	0.936385
	SKP2	27401	380093	-0.0656488	0.575295	0.0102352	0.969301	0.0601828	0.469859
	SKP2	27401	4810368	0.0302181	0.861262	-0.0202541	0.926004	0.00531555	0.976335
	SKP2	27401	101660440	-0.0269388	0.919599	-0.00584308	0.986861	0.038712	0.884448
	SKP2	27401	103870139	-0.118336	0.29001	0.00329433	0.991991	0.0374675	0.67047
	SMURF1	75788	520609	0.0856917	0.312147	0.119066	0.470053	0.0303359	0.869921
	SMURF1	75788	580647	0.0464798	0.732872	0.086786	0.684049	0.100185	0.379866
	SOCS1	12703	730139	-0.18631	0.105065	-0.0527031	0.853549	-0.0622201	0.594109
	SOCS1	12703	103190129	-0.232195	0.455405	-0.105599	0.884592	0.0841678	0.514164
	SOCS2	216233	4760692	-0.342924	0.155197	-0.154482	0.849535	-0.0122516	0.984557
	SOCS3	12702	5550563	-0.26216	0.137838	-0.233415	0.792684	-0.0747845	0.878028
	SOCS4	67296	1170162	0.485854	0.0045509	0.216615	0.0310145	0.114612	0.3729
	SOCS4	67296	101850064	0.374759	0.00725942	0.153122	0.265889	0.139555	0.442627
	SOCS5	56468	3830398	0.10434	0.33083	0.0484534	0.764312	-0.0163331	0.890965
	SOCS5	56468	7100093	-0.219667	0.0253194	-0.00499662	0.990358	-0.191377	0.128487
	SOCS6	54607	1170347	-0.215854	0.150083	-0.0138137	0.9791	-0.324256	0.00658519
	SOCS6	54607	7100280	-0.027922	0.848117	-0.0210593	0.925709	0.0371705	0.768233
	SOCS7	192157	1400372	1.20371	1.39213e-07	0.7931	8.07881e-05	0.317975	0.00211097
	SOCS7	192157	6860671	1.74404	6.34109e-08	1.17114	1.96949e-06	0.64482	8.89182e-07
	SPOP	20747	450035	-0.266603	0.0246048	-0.711491	1.13134e-05	-0.532078	0.044702
	SPOP	20747	102650338	-0.35536	0.00190042	-0.803799	4.8999e-05	-0.435859	0.00534176
	SPSB1	74646	2850093	0.597619	0.0093663	0.368748	0.018966	0.293905	0.0249615
	SPSB2	14794	840717	1.15115	1.69498e-06	1.01705	0.00168146	0.759519	0.00315198
	SPSB3	79043	1740239	0.0460103	0.797656	-0.18312	0.493421	-0.0437517	0.871277
	SPSB4	211949	4070673	0.21872	0.365208	0.328488	0.273118	-0.0168471	0.953744
	STUB1	56424	5860086	-0.578431	1.60917e-05	-0.515328	0.00173953	-0.907903	0.000178692
	STUB1	56424	6450575	-0.493286	0.00439769	-0.310024	0.198241	-0.36056	0.0417485
	SYVN1	74126	6940594	0.0180868	0.925756	0.170909	0.665973	0.125408	0.636734
	TCEB3	27224	5890156	-0.355487	0.00591879	-0.625926	0.0189072	-0.666944	0.000234705
	TNFAIP1	21927	6940593	-0.323613	0.00145715	-0.232464	0.348372	-0.271703	0.47712
	TNFAIP3	21929	2900142	0.208448	0.265909	0.261805	0.014682	0.312742	0.0313501
	TOPORS	106021	4060592	0.168092	0.18042	0.137169	0.599127	0.22975	0.0767161
	TRAF2	22030	5900148	0.107742	0.362366	-0.106868	0.78673	0.0393176	0.890822
	TRAF3	22031	5690647	-0.486833	0.0104118	-0.817415	0.019618	-0.665293	0.000376841
	TRAF4	22032	3060041	0.30806	0.305148	0.0341783	0.958841	0.156535	0.332043
	TRAF4	22032	4920528	-0.0213688	0.912583	-0.0179556	0.931437	0.000228255	0.99925
	TRAF4	22032	6980286	0.100672	0.70428	0.109296	0.446026	-0.00430132	0.982762
	TRAF5	22033	3290064	-0.0834059	0.381508	0.0407059	0.834055	-0.0189223	0.91274
	TRAF6	22034	4810292	-0.0689798	0.748601	-0.0590219	0.795764	-0.179664	0.148896
	TRAF6	22034	6200132	-0.119437	0.390156	-0.106952	0.515958	-0.215459	0.0223347
	TRAF6	22034	100380411	-0.0562233	0.664535	-0.0321989	0.84507	0.0321801	0.867338
	TRAF6	22034	105570670	-0.0238451	0.908473	-0.0657159	0.726028	-0.067443	0.837381
	TRAF7	224619	1190341	-0.0978626	0.538451	-0.044966	0.809894	-0.0180505	0.956362
	TRAIP	22036	6550707	0.028646	0.881828	0.00275648	0.986808	0.0299973	0.775351
	TRIM10	19824	940451	0.0849464	0.720309	0.0115612	0.954408	-0.0764503	0.541263
	TRIM10	19824	3940593	-0.110625	0.310545	0.00292824	0.991709	-0.0875645	0.264397
	TRIM11	94091	2570162	-0.100018	0.440902	-0.0424781	0.812115	-0.0498051	0.79949
	TRIM13	66597	5900541	0.101487	0.415411	-0.0468383	0.759098	0.0949014	0.39117
	TRIM13	66597	106400551	-0.0472665	0.766577	0.0669707	0.677292	0.00497665	0.977075
	TRIM15	69097	3140088	0.0060205	0.979228	-0.0732963	0.596871	0.0333963	0.794818
	TRIM15	69097	3450537	-0.133181	0.25409	-0.0658918	0.645341	-0.121026	0.24581
	TRIM17	56631	2360132	-0.0452688	0.720638	0.0390688	0.871058	0.00965936	0.966378
	TRIM2	80890	430546	0.318035	0.0055119	0.539479	0.00151563	0.335389	0.0390403
	TRIM2	80890	1170286	-0.000294132	0.999006	-0.0424059	0.775162	-0.0866501	0.355015
	TRIM2	80890	101740687	0.136748	0.0938202	0.038912	0.822185	0.023523	0.889133
	TRIM2	80890	102480494	0.0215705	0.915943	0.00989296	0.965704	-0.024681	0.819938
	TRIM2	80890	102970022	0.0288346	0.83881	0.0285279	0.875468	0.0243092	0.820666
	TRIM2	80890	106020451	0.0113621	0.943581	-0.0898359	0.318157	-0.0409918	0.724961
	TRIM21	20821	3360026	0.0470511	0.696073	0.0247208	0.924799	-0.0298996	0.839742
	TRIM23	81003	580168	0.0420624	0.762823	0.047593	0.779519	-0.0242346	0.890488
	TRIM23	81003	6510672	0.333589	0.000905414	0.094002	0.473763	-0.102716	0.68411
	TRIM23	81003	104590048	-0.550636	5.75679e-06	-0.311648	0.000158303	-0.238716	0.0348865
	TRIM24	21848	7050670	-0.0432622	0.820605	-0.087757	0.675766	0.0340147	0.845386
	TRIM24	21848	103850184	-0.0488354	0.68153	-0.0235888	0.935021	-0.046019	0.734011
	TRIM24	21848	105900156	-0.037295	0.824698	-0.123005	0.21093	-0.0859615	0.379498
	TRIM25	217069	2480537	0.414208	0.00226712	0.607801	0.000327255	0.474526	0.0153584
	TRIM26	22670	1400687	-0.132845	0.374718	0.207347	0.398744	0.301886	0.224483
	TRIM27	19720	3710575	-0.182144	0.0498749	-0.123346	0.597129	-0.25368	0.0393645
	TRIM27	19720	4780112	-0.204693	0.0270192	0.00788905	0.981684	-0.188627	0.448336
	TRIM27	19720	103170551	-0.0774766	0.488774	-0.0283277	0.876782	0.00985747	0.943799
	TRIM28	21849	380292	0.0978934	0.453587	0.168876	0.129256	-0.0339786	0.937815
	TRIM3	55992	5570156	-0.0799514	0.497086	-0.0647909	0.796136	-0.0693877	0.638997
	TRIM31	224762	1500301	0.0402259	0.736974	0.0270704	0.836581	0.0592319	0.511673
	TRIM32	69807	4150332	-0.0537798	0.686559	0.0760532	0.605284	0.0181816	0.912555
	TRIM33	94093	580619	0.591751	4.90685e-05	0.506577	0.0522818	0.500964	0.0110301
	TRIM33	94093	2230280	0.571009	2.22153e-05	0.403445	0.0687364	0.31443	0.133787
	TRIM33	94093	3990433	-0.046377	0.738828	-0.024061	0.879568	-0.102875	0.526595
	TRIM33	94093	6200747	0.053692	0.682646	-0.0477661	0.855114	-0.117041	0.578533
	TRIM33	94093	105130301	-0.504269	0.000179962	-0.282242	0.0238041	-0.304352	0.00411787
	TRIM35	66854	2690603	0.881113	6.81048e-07	0.551648	0.146318	0.565769	0.0431831
	TRIM35	66854	100450253	0.330788	0.115664	0.0556445	0.666956	0.125872	0.049005
	TRIM36	28105	1400600	0.0551242	0.661858	-0.0150458	0.94057	-0.0870603	0.311241
	TRIM36	28105	1980082	-0.0449449	0.871061	0.0903298	0.580784	0.0532573	0.75854
	TRIM36	28105	5130037	-0.0936956	0.48047	0.00702172	0.975586	-0.143268	0.018927
	TRIM37	68729	5270091	-0.0659827	0.743959	0.0417723	0.861896	-0.00174714	0.99544
	TRIM38	214158	103610021	-0.1097	0.60793	-0.0840871	0.659147	0.00688328	0.971475
	TRIM39	79263	6550441	-0.363858	0.000794579	-0.416683	0.00523582	-0.240689	0.0433442
	TRIM40	195359	102340673	-0.00602615	0.97613	-0.0647513	0.708519	-0.0134755	0.929942
	TRIM42	78911	3520706	-0.0447926	0.776296	-0.0454133	0.785446	0.00854173	0.947408
	TRIM45	229644	2060292	0.67362	6.11615e-07	0.538428	2.18104e-06	0.375792	0.0011596
	TRIM45	229644	7040280	0.0871924	0.361295	0.00326477	0.989014	0.0230557	0.868749
	TRIM46	360213	3520609	0.0156984	0.919952	0.0701746	0.323922	-0.00527485	0.973902
	TRIM46	360213	4590010	-0.110358	0.554471	-0.0688322	0.640285	-0.117253	0.191142
	TRIM47	217333	5080717	0.143503	0.388415	0.384213	0.00323603	0.195538	0.257137
	TRIM50	215061	2360167	-0.0304101	0.865531	-0.061326	0.618896	-0.0275325	0.854642
	TRIM52	212085	6520369	-0.0685527	0.581271	-0.0251751	0.901448	-0.07197	0.621043
	TRIM54	58522	1850086	-0.0515207	0.853371	-0.186244	0.764312	-0.716789	4.33791e-06
	TRIM56	384309	1580528	-0.119078	0.350951	0.0010497	0.996848	0.0910102	0.645193
	TRIM58	216781	102650154	0.00283574	0.987274	-0.0224592	0.878862	-0.084427	0.264934
	TRIM58	216781	104570458	-0.0435219	0.765709	-0.0367054	0.851303	-0.00511075	0.976704
	TRIM59	66949	5570072	0.0947365	0.336501	0.00352892	0.990407	0.00504674	0.980557
	TRIM6	94088	2940438	-0.0412259	0.767701	-0.000299861	0.999219	0.00989756	0.971159
	TRIM6	94088	104920100	-0.0721846	0.580582	0.0749567	0.507335	-0.0515545	0.627473
	TRIM60	234329	2650138	0.0316361	0.867122	-0.038109	0.832454	-0.0285969	0.851377
	TRIM61	260296	4010048	-0.0155105	0.926782	-0.0179866	0.932388	-0.0846101	0.602808
	TRIM62	67525	4760451	0.0773642	0.636884	0.12732	0.396755	-0.0518267	0.562501
	TRIM63	433766	1740164	0.905907	0.000485312	0.483912	0.0145546	0.248239	0.298125
	TRIM65	338364	5050019	-0.0856769	0.330749	-0.0106231	0.96079	-0.0541743	0.63686
	TRIM67	330863	6900408	0.0482363	0.788323	-0.0215684	0.912736	0.00701267	0.970854
	TRIM68	101700	6940739	-0.153943	0.123628	0.0198619	0.918458	0.0483862	0.736677
	TRIM69	70928	4150458	0.134593	0.149223	0.0223344	0.923739	0.0284595	0.791287
	TRIM69	70928	6980369	-0.208221	0.0300963	-0.140498	0.234593	-0.0612626	0.572674
	TRIM7	94089	5130575	0.158988	0.372395	0.253305	0.0189839	0.440933	0.00010411
	TRIM75	333307	104120497	-0.153879	0.0577478	-0.0384723	0.783978	-0.0193493	0.913833
	TRIM8	93679	6130441	0.312351	0.0136935	0.437476	0.0204283	0.556583	0.00301553
	TRIM9	94090	1230672	-0.0391473	0.803479	0.0284714	0.878862	-0.019119	0.897727
	TRIM9	94090	2120162	-0.00838239	0.955809	0.0458192	0.773138	-0.0212655	0.891605
	TRIM9	94090	6450100	0.0276363	0.805909	-0.0117742	0.951884	-0.080867	0.612733
	TRIM9	94090	6450687	-0.0101973	0.944542	-0.0369065	0.85943	-0.0477097	0.788997
	TRIML1	244448	6130377	-0.0270845	0.899316	-0.0641006	0.722968	0.0105776	0.964043
	TRIP12	14897	130154	0.991646	2.48089e-07	1.05548	1.43262e-05	0.874108	1.69302e-05
	TRIP12	14897	5080288	0.96985	2.85655e-07	1.0254	1.81059e-06	0.8194	6.34583e-06
	TRIP12	14897	5720446	0.653722	0.000258199	0.269934	0.0541167	0.239625	0.192318
	TRIP12	14897	104540438	-1.14494	3.57579e-08	-0.927963	1.59584e-06	-0.827485	5.07219e-05
	TTC3	22129	1170746	0.255009	0.031808	0.081399	0.417023	0.0367742	0.866782
	TTC3	22129	3290014	-0.466126	0.0011461	-0.749262	0.000233293	-0.666675	0.00192563
	TTC3	22129	4060121	-0.109254	0.401537	-0.045485	0.740326	-0.123567	0.154841
	TTC3	22129	4120731	-0.0306349	0.876131	0.0078021	0.97134	-0.0566895	0.615429
	TTC3	22129	4570670	-0.0317198	0.873888	-0.0470092	0.753052	-0.0118096	0.916521
	TTC3	22129	5220253	0.00403374	0.984412	-0.167387	0.130362	0.0330193	0.728433
	TTC3	22129	5290129	0.138915	0.408085	0.0747201	0.751411	0.129867	0.5044
	TTC3	22129	5670288	-0.0741847	0.550285	0.0608772	0.773221	-0.0264388	0.804328
	TTC3	22129	6840079	-0.0247163	0.84508	-0.0480349	0.671693	-0.0740677	0.500725
	TULP4	68842	2320364	-0.279137	0.0109531	-0.259123	0.0999316	-0.688619	0.00102614
	UBE3A	22215	1240152	-0.0812279	0.466255	-0.0107803	0.962084	-0.0424774	0.701864
	UBE3A	22215	2690438	0.0901638	0.377447	-0.0462708	0.821892	0.0382539	0.727588
	UBE3A	22215	5860609	0.240705	0.0187611	0.0433062	0.935446	0.262167	0.233581
	UBE3A	22215	100360632	0.0424691	0.73507	-0.029731	0.885077	-0.0577313	0.620858
	UBE3A	22215	103390301	-0.0781588	0.440573	-0.0557524	0.720415	-0.04067	0.632866
	UBE3A	22215	105910504	0.0490829	0.735956	0.028939	0.88134	-0.0145476	0.946531
	UBE3A	22215	106040131	0.437012	0.014345	0.0273577	0.889566	0.161476	0.0340206
	UBE3B	117146	6380458	-0.407397	0.000100826	-0.608314	0.00397111	-0.651103	0.022939
	UBE3B	117146	6450088	0.0566856	0.744651	0.0392748	0.981395	-0.275539	0.0329294
	UBE3C	100763	3140673	0.25122	0.0195687	0.144269	0.315966	0.192505	0.339757
	UBE4A	140630	6100520	-0.0396945	0.883299	-0.0749582	0.538191	0.0105169	0.949476
	UBE4A	140630	100730672	0.216919	0.193166	-0.108173	0.70393	0.470439	0.0940615
	UBE4A	140630	105720364	-0.00937064	0.960286	0.00895616	0.97973	0.0143892	0.925807
	UBE4B	63958	780008	-0.0877595	0.443191	-0.046275	0.780193	-0.115567	0.0425559
	UBE4B	63958	3610154	-0.940744	3.11726e-07	-1.1091	2.05482e-05	-1.17868	5.92401e-07
	UBOX5	140629	4060647	0.18739	0.162869	0.505563	0.000193177	0.458256	0.119158
	UBOX5	140629	6380044	-0.145593	0.118647	-0.0162592	0.967063	-0.181439	0.321172
	UBR1	22222	3800132	-0.189684	0.0145017	-0.0734789	0.858871	0.091767	0.758693
	UBR1	22222	100380592	-0.244312	0.0294599	-0.418017	0.033619	0.0106605	0.961685
	UBR1	22222	102760215	0.0218324	0.898449	-0.0012144	0.996848	-0.147115	0.181973
	UBR2	224826	4920725	-0.124627	0.333053	-0.0670814	0.658754	-0.0261965	0.848738
	UBR2	224826	104150008	-0.233011	0.22326	-0.149775	0.408758	0.0265473	0.940059
	UBR5	70790	1780605	-0.660793	0.000155395	-0.286453	0.0248443	-0.404639	0.0664832
	UHRF1	18140	1410273	-0.00893548	0.950055	-0.0170473	0.924799	0.0827244	0.217812
	UHRF1	18140	1660242	0.141699	0.538088	0.12938	0.277649	-0.0243702	0.864558
	UHRF2	109113	60050	-0.105868	0.494298	-0.111132	0.668264	0.00298017	0.991836
	UHRF2	109113	840280	0.213416	0.0491318	0.411311	0.00748646	0.364549	0.0020454
	UHRF2	109113	1340746	-0.0937366	0.584302	0.0296574	0.890554	0.0274806	0.827787
	UHRF2	109113	5080091	0.142446	0.203061	0.144764	0.524525	0.0965118	0.609506
	UNK	217331	380142	-0.180453	0.361167	0.0108573	0.97719	0.167616	0.203576
	VHL	22346	2900102	0.068068	0.629495	0.0816313	0.474222	-0.0426817	0.73741
	VPS11	71732	1090048	0.383711	0.00446092	0.385656	0.00935704	0.384527	0.0974426
	VPS11	71732	6040372	-0.0507677	0.849186	0.0594557	0.733719	0.0482193	0.777025
	VPS18	228545	2570609	-0.362942	0.00774647	0.0562427	0.86765	-0.274432	0.117393
	VPS41	218035	770056	-0.185572	0.0703495	-0.142589	0.125123	-0.0314203	0.899714
	VPS41	218035	4730471	-0.315896	0.00224333	-0.38763	0.0295253	-0.285058	0.123073
	VPS8	209018	2640064	-0.155187	0.0673426	-0.0388581	0.922076	-0.0378941	0.811948
	VPS8	209018	6520647	-0.267355	0.00828242	-0.267917	0.0652141	-0.302279	1.9307e-05
	WDSUB1	72137	1850717	0.266642	0.176265	0.0295845	0.956694	0.103137	0.766012
	WHSC1	107823	100110368	0.248238	0.0339129	0.0695593	0.646378	0.0481669	0.66663
	WHSC1	107823	100580088	-0.190194	0.0861754	0.017732	0.94249	0.260154	0.0649234
	WHSC1	107823	100610017	0.0412826	0.799797	0.0277891	0.921442	0.139488	0.318041
	WHSC1	107823	101940128	-0.0659021	0.646192	0.0079459	0.976939	-0.0977241	0.384898
	WHSC1	107823	102510538	-0.542857	1.83101e-05	-0.17154	0.0569011	-0.229541	0.0695374
	WHSC1	107823	102810520	0.175558	0.158744	-0.0290706	0.88042	0.179198	0.0152754
	WHSC1	107823	103850142	0.105108	0.456032	0.170182	0.113568	0.0562389	0.621338
	WHSC1	107823	106220047	0.049944	0.737096	-0.0597421	0.462628	0.0317975	0.715976
	WSB1	78889	870563	-0.0704984	0.788804	0.0537233	0.773176	0.0022947	0.997515
	WSB2	59043	2900433	0.193398	0.094814	-0.0284545	0.948713	-0.11997	0.40795
	WSB2	59043	106860279	0.0662887	0.688245	-0.0739849	0.617021	0.009542	0.942853
	WWP1	107568	105360435	0.344249	0.0165824	-0.209768	0.751346	0.510269	0.122515
	WWP1	107568	105360706	0.974715	8.51323e-08	0.74167	0.00599504	1.11973	1.60277e-07
	WWP1	107568	105550040	-0.00924157	0.968813	-0.0546225	0.542646	0.0757232	0.640401
	WWP1	107568	105860735	1.04086	4.09505e-07	0.346193	0.601638	0.587578	0.00396369
	WWP1	107568	106040064	-2.07206	3.53329e-10	-2.07233	2.83635e-08	-2.03306	5.15901e-10
	WWP2	66894	1090102	-0.123318	0.143941	-0.176158	0.0977346	-0.0653019	0.715906
	WWP2	66894	6550079	0.0629735	0.522014	0.0619938	0.692608	0.0288418	0.769316
	ZBTB1	268564	5220010	0.144164	0.0874962	0.0626444	0.717068	-0.0166015	0.936452
	ZBTB10	229055	4200132	-0.0432024	0.800723	-0.0812976	0.495527	0.0434761	0.698316
	ZBTB10	229055	104780402	0.0559096	0.75148	-0.130331	0.189811	-0.00362208	0.9838
	ZBTB11	271377	4730170	0.400301	0.00996441	0.056178	0.855842	0.0812892	0.540002
	ZBTB11	271377	6520092	0.0729568	0.488353	-0.0213682	0.884109	-0.0437179	0.744258
	ZBTB11	271377	101690059	-0.0359176	0.799328	-0.0416818	0.786557	0.0256688	0.843732
	ZBTB12	193736	1850079	-0.614435	5.60467e-05	-0.477607	0.0490786	-0.214066	0.36279
	ZBTB16	235320	3290022	0.0483727	0.927454	-0.037261	0.961802	-0.0925646	0.706492
	ZBTB17	22642	6220082	0.0639232	0.826854	0.241976	0.559125	-0.18376	0.671384
	ZBTB20	56490	5720450	0.290728	0.0476915	0.298459	0.488976	0.032725	0.964901
	ZBTB22	81630	580463	-1.11198	9.4251e-08	-0.60362	0.00206512	-1.24439	3.42838e-06
	ZBTB24	268294	4570504	-0.0511954	0.657418	0.06348	0.716781	-0.152448	0.428433
	ZBTB25	109929	430500	0.0211616	0.937	0.106047	0.592073	0.0760719	0.632323
	ZBTB26	320633	1850497	1.36329	1.6537e-07	0.266494	0.0210438	0.295063	0.049164
	ZBTB26	320633	106290538	0.540222	0.00317372	0.267426	0.0089916	0.226216	0.0622429
	ZBTB3	75291	3870176	-0.246572	0.0206301	-0.078513	0.664116	-0.232387	0.0016612
	ZBTB32	58206	5900397	-0.00113275	0.994979	-0.0502061	0.689557	-0.000771317	0.997515
	ZBTB33	56805	2450014	0.136569	0.188108	0.012225	0.950771	-0.0387912	0.794901
	ZBTB33	56805	100580463	-0.0605145	0.65147	0.0957455	0.340623	0.0236667	0.837381
	ZBTB33	56805	103870047	0.0221457	0.907794	-0.0217886	0.921108	-0.0527001	0.717781
	ZBTB37	240869	5420576	-0.104015	0.432033	0.0412985	0.797544	0.102747	0.286407
	ZBTB38	245007	670056	0.0253103	0.949254	-0.126077	0.926304	0.0865593	0.817757
	ZBTB39	320080	770427	-0.172463	0.0892785	-0.20652	0.0976559	-0.224732	0.0754039
	ZBTB4	75580	6450441	-0.140276	0.0848889	-0.0153609	0.942168	-0.113889	0.330291
	ZBTB41	226470	2480112	0.135565	0.201306	-0.0201216	0.965597	-0.201816	0.359361
	ZBTB43	71834	540022	-0.0119494	0.954975	-0.0380938	0.820755	0.0343166	0.786231
	ZBTB43	71834	2260181	0.372466	0.00618909	0.0518393	0.726015	-0.026353	0.836418
	ZBTB43	71834	103120095	0.0835984	0.416161	-0.0532529	0.737006	-0.00164273	0.990406
	ZBTB44	235132	540601	-0.00970018	0.969527	0.0365605	0.867402	-0.0158116	0.940973
	ZBTB45	232879	104230497	-0.327151	0.0258448	-0.12879	0.564485	-0.0873265	0.770385
	ZBTB46	72147	2940711	0.0906255	0.603809	0.000723511	0.998347	0.00341915	0.984884
	ZBTB48	100090	5550458	-0.0435327	0.842465	-0.0150564	0.960959	0.0672333	0.507548
	ZBTB5	230119	770279	0.325283	0.015603	0.136347	0.15287	0.107149	0.579007
	ZBTB6	241322	4570129	-0.0255883	0.870479	0.0401495	0.876855	0.140575	0.115606
	ZBTB6	241322	104560487	0.00719681	0.962985	-0.0517627	0.629945	-0.018512	0.860828
	ZBTB7A	16969	3780092	0.437118	0.00212705	0.290844	0.194467	0.653847	0.0067694
	ZBTB7B	22724	450070	-0.102623	0.471682	-0.100939	0.189095	-0.1333	0.325093
	ZBTB7C	207259	2970609	-0.000727075	0.996222	0.0855479	0.566055	-0.105724	0.525851
	ZBTB9	474156	102340136	-0.0737178	0.54667	0.0271772	0.931943	-0.0620335	0.615104
	ZFAND3	21769	2760504	-0.792645	6.60277e-06	-0.980519	0.000412447	-1.09387	4.40925e-05
	ZFAND5	22682	6770673	-0.138467	0.116111	0.0312076	0.79559	-0.0336355	0.797025
	ZFAND6	65098	50309	-0.0427325	0.744685	0.0322684	0.82149	0.0193427	0.898948
	ZFAND6	65098	3990129	-0.450747	0.0136254	-0.55449	0.0566537	-0.143396	0.465086
	ZFAND6	65098	101740671	-0.254569	0.685972	0.110268	0.839604	0.0413294	0.917916
	ZFP161	22666	110546	0.194424	0.079408	0.0191265	0.955464	-0.0502112	0.759066
	ZFP161	22666	4810195	0.0785732	0.61807	0.0106072	0.969301	0.0165524	0.92183
	ZFP161	22666	103710072	0.145576	0.361861	0.0442859	0.829408	0.0719079	0.484221
	ZFPL1	81909	1050372	-0.0486281	0.772612	-0.22728	0.0258347	-0.170374	0.148985
	ZNRF1	170737	70592	-1.00012	2.11004e-07	-0.725707	0.000428514	-0.471943	0.00255357
	ZNRF1	170737	104920598	0.172482	0.231661	0.0314791	0.924241	0.304871	0.144021
	ZNRF2	387524	4060341	1.18927	5.72258e-08	0.902484	0.000258689	0.762926	4.11859e-07
	ZNRF4	20834	5690750	0.0350253	0.849186	-0.0334565	0.838365	-0.0473934	0.630526
	ZSWIM2	71861	6370053	0.0440513	0.724746	0.00197912	0.994117	-0.0201316	0.856032
Deubiquitinating Enzymes				6 week		18 week		26 week
	Genes	EntrezID	ID	logFC	adjP.Value	logFC	adjP.Value	logFC	adjP.Value
	Atxn3	110616	50156	0.0156851	0.939318	-0.0832771	0.601638	-0.0401187	0.783918
	Atxn3	110616	2900095	0.118469	0.294821	-0.0099935	0.979985	-0.0688153	0.593855
	Bap1	104416	3830131	0.264718	0.0148486	0.0274616	0.944222	-0.0726613	0.841906
	Brcc3	210766	1410463	0.286885	0.0195827	0.33099	0.000928205	0.0831254	0.762545
	Brcc3	210766	6400687	-0.685151	2.80958e-06	-0.439974	3.43622e-05	-0.630622	5.70931e-06
	Cops2	12848	3060142	0.300266	0.0255747	0.317447	0.00366435	0.430748	0.0539085
	Cops2	12848	104280128	0.0176633	0.913342	0.0323702	0.866698	-0.0584219	0.394745
	Cops3	26572	780039	-0.285351	0.0151976	-0.184073	0.270387	-0.211972	0.013038
	Cops3	26572	102630452	0.00645607	0.972689	0.00227482	0.991209	-0.0224239	0.843147
	Cops4	26891	4230497	0.452042	0.0045509	0.33253	0.168409	0.177237	0.305283
	Cops4	26891	6940324	0.415654	0.000198074	0.361568	0.0911783	0.258414	0.00842578
	Cops5	26754	1340722	-0.0426635	0.783563	-0.265212	0.106976	-0.506496	0.00163292
	Cops5	26754	5050215	0.01362	0.942034	-0.23691	0.0657404	-0.498481	1.19083e-05
	Cops5	26754	101770402	-0.00249494	0.992347	0.0347733	0.93926	0.070651	0.646084
	Cops6	26893	1850195	-0.201087	0.0121299	-0.1002	0.625901	-0.320449	0.00280577
	Cops7a	26894	3940458	-0.0320506	0.820407	-0.235512	0.630577	-0.108447	0.639869
	Cops7a	26894	7000022	-0.0954892	0.509171	-0.20509	0.768441	-0.1506	0.135362
	Cops7a	26894	102630035	0.146585	0.135152	-0.0416301	0.875818	0.0942564	0.523661
	Cops7b	26895	2970484	0.688493	9.04126e-05	0.280506	0.0461749	0.0327292	0.919776
	Cops7b	26895	4280022	0.949749	2.30354e-05	0.352709	0.0293415	0.131136	0.263756
	Cops8	108679	2810541	0.225438	0.0393088	0.0211642	0.945023	0.0455159	0.75363
	Cyld	74256	6590079	0.242509	0.151198	0.452947	0.0775056	0.699877	0.000113807
	Cyld	74256	101660066	-1.09034	2.19596e-07	-1.06852	0.000159515	-1.39571	1.43926e-07
	Cyld	74256	102260372	0.0873054	0.606633	0.223841	0.278233	0.436922	0.00512313
	Gps1	209318	2470037	0.135124	0.210712	0.111482	0.369582	0.131081	0.173128
	Gps1	209318	4760315	0.0593146	0.594512	0.0188889	0.94157	-0.0249648	0.865043
	Gps1	209318	6200528	0.0448284	0.83497	-0.055913	0.688251	0.078877	0.532831
	Gps1	209318	7100040	0.0647843	0.645785	0.120536	0.462714	0.0992757	0.759715
	Gps2	56310	5910672	-0.988124	0.00102711	-1.16368	7.85658e-06	-1.28342	2.53593e-07
	LOC100046081	100046081	610551	-0.364028	0.0022926	-0.423145	0.000830034	-0.559015	0.000633768
	LOC100048346	100048346	4010110	0.579746	0.000199662	0.362795	0.0171283	0.57318	0.0980581
	LOC674195	674195	2480010	-0.124858	0.212052	-0.0330355	0.889898	-0.0606267	0.719227
	LOC674195	674195	102680138	0.215402	0.0844618	0.246299	0.501685	0.355875	0.0244905
	LOC674195	674195	104060068	0.269014	0.106026	0.00459198	0.980383	0.0774864	0.428633
	LOC674195	674195	105890563	-0.00459168	0.980152	-0.0264555	0.877672	-0.0136694	0.933836
	Mysm1	320713	101400450	0.127494	0.117305	0.0459918	0.719997	-0.00089412	0.995858
	Otub2	68149	2570725	-0.538142	1.98988e-05	-0.745018	5.76693e-05	-1.38883	1.14429e-06
	Otub2	68149	2690647	-0.307851	0.00270686	-0.224803	0.0723013	-0.572195	0.00162559
	Otud5	54644	5550132	0.242006	0.0564092	0.454557	0.00729342	0.34229	0.286691
	Otud7b	229603	2640398	0.293896	0.205851	0.151637	0.802554	0.398673	0.000586009
	Otud7b	229603	101580484	0.454746	0.0487431	0.112455	0.44685	0.0754181	0.632567
	Otud7b	229603	105390408	0.497413	0.00638061	0.358556	0.0226067	0.294519	0.225985
	Psmd14	59029	5690593	-0.885078	4.29425e-06	-0.297421	0.0397853	-0.4932	0.00169509
	Senp1	223870	6100537	0.122694	0.423717	0.0309333	0.908852	0.0490021	0.805286
	Senp2	75826	4540452	-0.314438	0.00212592	-0.191198	0.204247	-0.228994	0.111709
	Senp2	75826	102360270	-0.455535	0.000777944	-0.189852	0.18322	-0.107011	0.154947
	Senp2	75826	104610605	-0.649562	3.2044e-05	-0.391196	0.000363629	-0.388911	5.45344e-05
	Senp3	80886	4200082	0.0723933	0.784779	-0.200064	0.541985	-0.182362	0.0698824
	Senp5	320213	4560537	0.164619	0.338663	-0.0154335	0.948896	0.0381092	0.820354
	Senp5	320213	6760465	0.475074	0.000113393	0.292167	0.135087	0.0905674	0.345768
	Senp6	215351	1340592	0.0108261	0.94713	-0.045027	0.742997	0.029644	0.820607
	Senp6	215351	4730142	-0.84227	1.25649e-06	-0.613784	3.68507e-05	-0.644088	3.78259e-05
	Senp7	66315	7000440	0.233824	0.0187762	0.12568	0.184359	0.181709	0.124043
	Senp7	66315	103800300	0.0153776	0.915541	-0.0585203	0.644171	-0.0261397	0.854452
	Senp7	66315	105340435	-0.0266738	0.83403	-0.00809125	0.970212	0.0110182	0.949063
	Senp8	71599	2350184	-0.163483	0.0694234	-0.120401	0.498451	-0.0165217	0.928247
	Senp8	71599	101400139	-0.0191125	0.921721	-0.00877953	0.971791	0.0167312	0.886306
	Stambp	70527	2970368	0.0348606	0.861262	0.181978	0.0502638	0.0304267	0.959595
	Stambpl1	76630	1940538	0.0416327	0.878578	0.144886	0.511644	0.0929498	0.40095
	Tnfaip3	21929	2900142	0.208448	0.265909	0.261805	0.014682	0.312742	0.0313501
	Uchl1	22223	1230066	3.44302	6.51978e-08	3.4112	3.20164e-05	2.74669	7.84922e-10
	Uchl3	50933	105900041	0.0202045	0.901002	-0.0527872	0.601349	0.0151419	0.918375
	Uchl4	93841	1240735	-0.0621012	0.602241	-0.00532985	0.975586	-0.0531921	0.550577
	Uchl4	93841	1740181	-0.0241734	0.889952	-0.0175727	0.951218	-0.0529837	0.634351
	Uchl4	93841	6220110	0.012007	0.964752	-0.0930492	0.584755	0.0428739	0.793878
	Uchl5	56207	540139	-0.0840793	0.688517	-0.136207	0.655397	0.00535333	0.99302
	Uchl5	56207	1690053	0.015793	0.95256	-0.0138025	0.981451	0.00458977	0.989142
	Uchl5	56207	102370592	-0.547553	0.000532998	-0.555135	0.000823862	-0.292218	0.137393
	Uchl5ip	73738	510671	0.0286374	0.839589	0.0501221	0.772376	-0.109484	0.0840734
	Usp1	230484	2760541	-0.196674	0.084223	-0.0552425	0.764782	0.0903753	0.715165
	Usp1	230484	5690438	-0.25271	0.0394152	-0.0446458	0.833398	-0.162188	0.261493
	Usp1	230484	6220673	-0.0652531	0.627108	-0.00265784	0.988335	0.0425665	0.61611
	Usp10	22224	2030736	-0.242505	0.0382014	-0.0268649	0.881848	-0.0860492	0.664759
	Usp10	22224	2450333	-0.255655	0.00834326	-0.041492	0.910286	0.0303255	0.915013
	Usp11	236733	6370408	0.284187	0.000825082	0.120611	0.249928	0.106546	0.236119
	Usp11	236733	6520193	-0.0565194	0.64138	-0.0503913	0.689441	-0.0617832	0.528576
	Usp12	22217	6130735	-0.0315747	0.897997	-0.0856991	0.735601	-0.0225895	0.922464
	Usp12	22217	6620280	-0.0318879	0.844334	0.0571513	0.545379	-0.0657187	0.586791
	Usp13	72607	1450670	-0.124019	0.578233	-0.079821	0.850565	-0.096364	0.753972
	Usp14	59025	110095	0.0135543	0.931337	0.00280106	0.991345	0.0244716	0.815113
	Usp14	59025	730377	0.0326847	0.797033	-0.0720137	0.631059	0.0214986	0.903342
	Usp14	59025	4050333	0.150513	0.256226	0.12328	0.545379	-0.00594978	0.98291
	Usp14	59025	102970451	0.016635	0.92374	-0.0021767	0.994847	0.0455451	0.757178
	Usp15	14479	610592	-0.0533518	0.667182	0.0728422	0.697449	-0.0949257	0.242998
	Usp15	14479	3520504	0.206129	0.0514735	0.0459782	0.85156	0.146402	0.350768
	Usp15	14479	106100152	-2.07706	2.25877e-11	-1.17952	1.14503e-06	-1.06486	4.65068e-07
	Usp16	74112	2030671	-0.405224	0.00343772	-0.67005	0.0121333	-0.39284	0.0180143
	Usp19	71472	102260156	0.00892372	0.960656	-0.0394003	0.748779	-0.0473491	0.781743
	Usp19	71472	105270497	-0.0741404	0.738075	-0.552462	0.00197688	-0.380642	0.110803
	Usp2	53376	1190292	0.222657	0.167982	0.305402	0.407749	0.728789	0.00505029
	Usp2	53376	1240253	0.276275	0.152884	0.119978	0.921023	0.455273	0.014167
	Usp2	53376	4850035	0.29561	0.0204262	-0.0239645	0.981465	0.945931	0.00172876
	Usp2	53376	100630600	0.533721	0.0188535	0.341725	0.305162	0.39462	0.0033395
	Usp20	74270	520128	1.56321	1.83464e-07	1.88264	2.94319e-09	1.75914	2.15992e-07
	Usp21	30941	3060446	-0.182711	0.0860159	-0.220827	0.0381438	-0.26948	0.197038
	Usp22	216825	101940176	0.191349	0.0821242	0.222225	0.186097	0.324823	0.0652354
	Usp22	216825	104760707	0.0790414	0.620435	0.0572767	0.752821	-0.0123118	0.945948
	Usp24	329908	4560100	-0.620082	4.56262e-05	-0.693388	0.000715796	-0.615824	0.00128873
	Usp25	30940	3520035	0.206223	0.153943	0.055567	0.708616	-0.0393551	0.879757
	Usp25	30940	100070138	0.0798382	0.507134	0.0607092	0.81795	0.0905669	0.541027
	Usp25	30940	100610195	0.378049	0.000774827	0.0393935	0.84853	0.0186084	0.932622
	Usp25	30940	103710075	0.241356	0.0108143	-0.120746	0.323393	-0.0017391	0.992099
	Usp26	83563	1570176	0.0606134	0.669332	-0.00617158	0.975586	-0.0942678	0.216247
	Usp28	235323	1450010	-0.0583358	0.620612	0.0459126	0.879746	-0.00583856	0.975434
	Usp29	57775	1340364	0.000780086	0.996523	-0.0657462	0.719939	-0.0378855	0.634598
	Usp29	57775	101240180	-0.0195927	0.922377	-0.0340299	0.889898	-0.07459	0.792638
	Usp29	57775	103940398	0.0467948	0.754259	-0.0393889	0.864383	-0.0692161	0.443966
	Usp29	57775	107050082	0.205875	0.0733092	0.0150448	0.946774	-0.0239112	0.836505
	Usp3	235441	2060332	0.536184	0.00310288	0.434021	0.011067	0.213152	0.34899
	Usp30	100756	60435	-0.106465	0.400723	-0.0702991	0.672582	-0.16428	0.264564
	Usp31	76179	105290162	-0.0529526	0.732604	0.0235567	0.902685	-0.0208302	0.875456
	Usp31	76179	105720446	-0.0195885	0.899645	-0.0104713	0.961582	-0.00614778	0.969716
	Usp32	237898	4210181	-0.05493	0.703968	0.0689823	0.651525	-0.229061	0.10944
	Usp32	237898	4490564	-0.000411481	0.99868	-0.0258766	0.910563	-0.226863	0.303054
	Usp33	170822	780047	0.0412817	0.812505	0.082144	0.357558	-0.0293353	0.855354
	Usp33	170822	103130041	-0.337452	0.00100419	0.0326065	0.928414	0.415676	0.0240267
	Usp33	170822	103190725	-0.175602	0.0452685	-0.217107	0.0132394	-0.0376089	0.807462
	Usp33	170822	103290541	0.122125	0.305413	0.0255301	0.886693	0.0469765	0.486241
	Usp34	17847	102650131	0.0523175	0.716814	-0.00749459	0.972556	0.0192555	0.841571
	Usp35	244144	101770692	0.0738663	0.422712	-0.0014908	0.99531	-0.0249425	0.848627
	Usp36	72344	4010008	-0.374356	0.00370313	-0.145549	0.506318	-0.220584	0.17071
	Usp36	72344	106040487	0.0238947	0.89852	-0.0175327	0.936221	-0.016873	0.909559
	Usp37	319651	2470433	0.0497316	0.725605	0.0751899	0.581138	0.0473961	0.718667
	Usp37	319651	102480458	-0.296761	0.00595104	-0.221326	0.680157	-0.078564	0.83639
	Usp37	319651	105960452	-0.30331	0.00935181	-0.380336	0.000601419	-0.318695	0.0496214
	Usp38	74841	4590095	0.0301255	0.846114	-0.0216022	0.892039	-0.0185099	0.914298
	Usp4	22258	4850368	0.0837034	0.600981	0.182438	0.200642	0.0713032	0.791595
	Usp40	227334	5290195	-0.00328616	0.992091	0.066406	0.915205	0.408276	0.00597084
	Usp40	227334	6940020	-0.0412958	0.787336	0.110539	0.263445	-0.0053355	0.980691
	Usp42	76800	2690364	0.0832779	0.520246	0.0570458	0.60172	-0.00409299	0.987261
	Usp42	76800	6200605	-0.100341	0.34586	-0.0660308	0.640142	-0.165828	0.246646
	Usp42	76800	101740487	-0.148772	0.315665	-0.314041	0.00596438	-0.413109	0.00986585
	Usp43	216835	630215	-0.011636	0.94745	0.131296	0.103504	0.0527008	0.564929
	Usp44	327799	4280600	0.118109	0.509275	0.220451	0.0197724	0.179604	0.0260955
	Usp45	77593	1400450	-0.0548143	0.64975	0.000816904	0.997935	-0.0035712	0.976727
	Usp45	77593	4850273	2.11938	7.58095e-10	1.68326	1.18691e-08	1.73715	4.14698e-09
	Usp45	77593	101740148	-0.0540969	0.75854	-0.00384612	0.985736	0.029611	0.767946
	Usp46	69727	3850079	0.409786	0.000108578	0.203565	0.191252	0.123577	0.203007
	Usp47	74996	2640497	-0.0429056	0.739341	-0.00384927	0.986314	0.0306087	0.80708
	Usp47	74996	100940601	-1.11204	1.37241e-06	-1.3299	5.05179e-07	-0.980784	1.44218e-05
	Usp47	74996	103840672	0.763799	9.80476e-07	0.223693	0.541172	0.384587	0.0139304
	Usp47	74996	105900047	0.368809	0.00212798	0.114502	0.809515	0.186254	0.428977
	Usp49	224836	670068	-0.114496	0.204693	-0.0189391	0.931759	0.0397551	0.762583
	Usp5	22225	4850017	-0.0821331	0.444177	-0.136617	0.663378	-0.274908	0.019424
	Usp7	252870	3990356	0.111276	0.104306	-0.0132458	0.981511	0.166636	0.243599
	Usp7	252870	101990114	-0.239284	0.0547986	-0.462793	0.000209577	0.1211	0.851576
	Usp7	252870	103800397	-0.776799	1.58371e-07	-0.552576	2.39788e-05	-0.418001	1.24865e-05
	Usp8	84092	2640347	0.171865	0.268972	0.160425	0.639524	0.199329	0.143842
	Usp8	84092	3840451	0.0429804	0.775035	0.131974	0.153597	-0.00770727	0.973902
	Usp8	84092	6100672	0.158057	0.448879	-0.116398	0.780994	0.0624994	0.84737
	Usp9x	22284	130435	0.202586	0.0398272	0.0283028	0.86765	-0.0331148	0.789372
	Usp9x	22284	2370735	0.0290497	0.84046	0.0731836	0.639167	-0.0464793	0.564587
	Usp9x	22284	3120338	0.401103	0.00101455	0.051862	0.77388	-0.0284868	0.887634
	Usp9x	22284	104670167	0.107291	0.282883	0.0458522	0.772332	-0.0603206	0.512492
	Usp9x	22284	106900154	0.0727182	0.66092	-0.00775357	0.96656	-0.0496725	0.553914
	Usp9y	107868	5700286	-0.129926	0.346515	-0.0299258	0.92825	0.0214958	0.87445
	Vcpip1	70675	3390408	-0.0154815	0.930962	-0.0556128	0.683327	0.0130119	0.945207
	Zranb1	360216	510373	0.0934323	0.546164	-0.256406	0.404453	-0.107047	0.735112
	Zranb1	360216	4540278	-0.00221437	0.990524	0.0222853	0.925099	-0.0240795	0.93011
Proteasome				6 week		18 week		26 week
	Genes	EntrezID	ID	logFC	adjP.Value	logFC	adjP.Value	logFC	adjP.Value
	1700123N01Rik	76641	105670692	0.0395258	0.761238	-0.0260713	0.878804	-0.0452896	0.640929
	E330021A06Rik	319523	104780398	0.102754	0.674035	0.0234981	0.938641	0.0805405	0.526157
	EG432448	432448	4670706	0.547491	0.000291723	-0.0230594	0.944253	-0.0972828	0.750768
	Ifng	15978	5670592	-0.0572489	0.621516	-0.0828172	0.570149	0.0120659	0.941791
	LOC100047184	100047184	5900047	0.0463722	0.753386	0.193182	0.512048	0.00369593	0.994869
	LOC100048803	100048803	2690711	0.0547125	0.739123	-0.00610576	0.980019	-0.0474052	0.760519
	LOC215879	432448	100060309	0.474394	0.0048854	0.0551537	0.881543	-0.135033	0.614771
	LOC219049	219049	104280373	0.117378	0.2162	-0.096436	0.766756	0.0250262	0.929113
	LOC621823	621823	4070341	0.212449	0.406612	0.15182	0.222105	0.0889763	0.658804
	LOC634015	634015	106020092	0.423382	6.95e-05	0.211261	0.403464	0.186568	0.265212
	Pomp	66537	5360333	0.615779	1.68e-06	0.430429	0.0404603	0.249406	0.0111834
	Psma1	26440	2760195	0.0486064	0.683333	-0.0723648	0.594431	0.000904764	0.996069
	Psma1	26440	380059	0.0496686	0.865917	-0.412357	0.63481	-0.43718	0.0140195
	Psma2	19166	6510093	0.199499	0.0486342	0.177198	0.329617	-0.0502114	0.862455
	Psma4	26441	4560427	0.212697	0.0128965	0.0735201	0.772635	0.20992	0.0198627
	Psma5	26442	5390537	0.00317948	0.988942	-0.0204449	0.898313	-0.00973123	0.962528
	Psma6	26443	50609	-0.13644	0.197563	-0.0271457	0.873786	-0.169707	0.145277
	Psma7	26444	2230131	0.236922	0.0510352	0.000438937	0.999561	0.0435809	0.895725
	Psma8	73677	106290594	0.00202384	0.992091	0.0338679	0.863877	-0.020821	0.834185
	Psma8	73677	106940017	0.070937	0.551758	-0.0198248	0.910648	-0.0327282	0.757178
	Psmb1	19170	2940402	0.346554	0.310315	0.198507	0.234614	0.168291	0.530307
	Psmb10	19171	630504	0.116443	0.401829	0.0871249	0.768626	-0.0216166	0.968224
	Psmb10	19171	6510039	0.0153534	0.941697	0.0464586	0.910992	0.0254006	0.962736
	Psmb11	73902	780170	-0.0122807	0.9463	-0.00800747	0.961802	-0.040601	0.708355
	Psmb2	26445	4210324	0.08508	0.591835	0.0927598	0.792441	-0.295224	0.00655871
	Psmb2	26445	940035	0.0140435	0.950031	0.0598247	0.713903	-0.0541883	0.617998
	Psmb3	26446	106110162	0.354948	0.00908421	0.213171	0.455887	0.216146	0.305558
	Psmb3	26446	107100397	0.0690291	0.548377	-0.0965711	0.274687	-0.0782517	0.326493
	Psmb3	26446	4280594	0.448655	4.34e-05	0.343203	0.131374	0.0783356	0.689722
	Psmb4	19172	520402	0.540387	1.81e-05	0.365139	0.0364708	0.311341	0.00247133
	Psmb5	19173	6290242	0.258553	0.0781312	0.14785	0.383102	0.0321196	0.944467
	Psmb7	19177	102480239	0.233572	0.00340282	-0.167377	0.499369	0.11073	0.737224
	Psmb7	19177	5570088	0.181688	0.0434984	0.0185995	0.94516	-0.168623	0.371329
	Psmb7	19177	5890647	0.166838	0.218693	0.158705	0.519681	-0.0530814	0.882179
	Psmb8	16913	100780427	0.00032329	0.999381	-0.172949	0.716355	0.365945	0.325093
	Psmb8	16913	105220301	-0.0271109	0.939021	-0.0190323	0.975586	0.309851	0.465899
	Psmb8	16913	2850707	-0.0992557	0.284614	-0.0604277	0.703259	0.053195	0.802798
	Psmb9	16912	6980471	-0.142132	0.48255	0.0949803	0.670213	0.213035	0.446709
	Psmc2	19181	7040010	0.116609	0.548766	0.144409	0.19773	-0.0679697	0.641207
	Psmc3	19182	2480184	0.582219	0.00109609	0.394425	0.00248861	0.292698	0.124978
	Psmc4	23996	1580025	0.27597	0.0104452	0.240241	0.428168	-0.121142	0.743853
	Psmc4	23996	580050	0.00541936	0.974429	-0.015003	0.951466	0.00766318	0.970601
	Psmc5	19184	2760315	0.6224	4.45e-06	0.204416	0.31741	0.221179	0.389386
	Psmc5	19184	6550021	0.493224	2.44e-06	0.210734	0.144645	0.124432	0.384512
	Psmc6	67089	102190093	-0.145654	0.126088	0.00735679	0.982651	-0.0812987	0.55513
	Psmc6	67089	2810021	-0.347958	0.00240982	-0.0273842	0.910343	-0.0774435	0.507678
	Psmd1	70247	102470156	0.349401	0.00327493	0.0644732	0.8475	0.425491	0.00966022
	Psmd1	70247	106620411	0.25349	0.0305274	0.119576	0.59346	0.535577	0.00679706
	Psmd11	69077	2340538	0.266395	0.0289902	-0.00250371	0.989896	0.0214966	0.893219
	Psmd11	69077	6510053	-0.0462954	0.748425	-0.0234762	0.908659	-0.0454823	0.770517
	Psmd12	66997	730044	-0.0366279	0.893357	0.145875	0.418063	0.0425212	0.906249
	Psmd13	23997	3450603	0.6283	1.21e-05	0.491156	0.0302935	0.253919	0.0960445
	Psmd13	23997	6550672	0.621737	6.86e-06	0.491751	0.626813	0.567618	0.129341
	Psmd14	59029	5690593	-0.885078	4.29e-06	-0.297421	0.0397853	-0.4932	0.00169509
	Psmd2	21762	5050364	0.431518	0.0109981	0.106473	0.911033	0.0545053	0.883625
	Psmd3	22123	105900184	0.0963032	0.420323	-0.0562427	0.724339	-0.0176902	0.894925
	Psmd3	22123	1400647	-0.317105	0.0113664	-0.660059	0.000530235	-0.630739	3.3e-05
	Psmd4	19185	430068	0.554842	0.0016123	0.373879	0.122542	0.167768	0.344035
	Psmd6	66413	2370075	0.104142	0.472233	0.0458374	0.720376	-0.0688433	0.559296
	Psmd6	66413	5890446	0.453983	0.0750742	0.0453147	0.890552	0.049445	0.847339
	Psmd7	17463	100450021	0.462848	0.00213286	0.119515	0.671693	0.379887	0.193938
	Psmd7	17463	2030619	0.238437	0.102662	0.158009	0.656095	-0.151265	0.781439
	Psmd7	17463	6220594	0.755823	0.000160758	0.294509	0.633132	0.504606	0.00161591
	Psmd8	57296	630142	0.062878	0.838773	-0.131243	0.843509	-0.673018	0.000147058
	Psme1	19186	4480035	0.580707	1.7e-06	0.356898	0.0250985	0.496459	0.0200696
	Psme1	19186	450193	0.62379	0.000422283	0.473875	0.00235249	0.430111	0.00713813
	Psme2	19188	4850086	0.281678	0.0135419	0.171556	0.49959	0.176418	0.472299
	Psme3	19192	2810537	-1.04004	2.1e-06	-1.20902	3.4e-07	-0.916842	0.0743039
	Psme4	103554	1770131	-0.366557	0.0534128	-0.190401	0.608439	-0.119804	0.558856
	Psme4	103554	380348	-0.492745	0.00293119	-0.413922	0.0738699	-0.609571	0.000247091
	Psmf1	228769	5340056	0.0959997	0.616072	0.241235	0.515302	-0.171358	0.687689
	Shfm1	20422	1570114	-0.157077	0.1509	-0.112571	0.603722	-0.285776	0.367372
